# Supplementary material for: Integration of a multi-omics stem cell differentiation dataset using a dynamical model
Source: PLoS Genet. 2023 May 11;19(5):e1010744. doi: 10.1371/journal.pgen.1010744 (PMC10204997; doi:10.1371/journal.pgen.1010744)
Supplement: S1 Table — (XLSX) [file pgen.1010744.s008.xlsx]

## Sheet: Sheet1
gene_symbol	gene_id	model.best	mirna_id_list	mirna_symbol_list	R2.other_model	R2.miR_model	is.plotted
Srgap2	ENSMUSG00000026425	m1	MIMAT0017044	miR-135b-3p	0.117119	0.844367	TRUE
Acad8	ENSMUSG00000031969	m1	MIMAT0016980, MIMAT0022356, MIMAT0001420	miR-23b-5p, miR-5615-3p, miR-433-3p	0.326582	0.533809	TRUE
Cdk7	ENSMUSG00000069089	m2	MIMAT0000655, MIMAT0000131	miR-100-5p, miR-99a-5p	0.172399	0.528782	TRUE
Eif4h	ENSMUSG00000040731	m3	MIMAT0000162, MIMAT0005293	miR-152-3p, miR-467e-5p	-0.268172	0.396651	TRUE
Rab8a	ENSMUSG00000003037	m4	MIMAT0016999, MIMAT0009443, MIMAT0009412	miR-194-1-3p, miR-1946b, miR-1946a	0.229321	0.710715	TRUE
Mfge8	ENSMUSG00000030605	m4	MIMAT0004535	miR-150-3p	-0.0128282	0.900579	TRUE
Pccb	ENSMUSG00000032527	m4	MIMAT0017271	miR-193b-5p	-0.145371	0.370389	TRUE
Rtca	ENSMUSG00000000339	m1	MIMAT0000521, MIMAT0000522, MIMAT0000383, MIMAT0000524, MIMAT0000525, MIMAT0000121, MIMAT0000545, MIMAT0027914	let-7a-5p, let-7b-5p, let-7d-5p, let-7e-5p, let-7f-5p, let-7g-5p, miR-98-5p, miR-7005-5p	0.0791187	0.590074	FALSE
Hk2	ENSMUSG00000000628	m1	MIMAT0017059, MIMAT0004638	miR-211-3p, miR-323-5p	0.413858	0.632339	FALSE
Ap1s1	ENSMUSG00000004849	m1	MIMAT0000521, MIMAT0000522, MIMAT0000383, MIMAT0000524, MIMAT0000525, MIMAT0000121, MIMAT0000545, MIMAT0000237, MIMAT0000668, MIMAT0028085, MIMAT0027995, MIMAT0031403, MIMAT0027893	let-7a-5p, let-7b-5p, let-7d-5p, let-7e-5p, let-7f-5p, let-7g-5p, miR-98-5p, miR-204-5p, miR-211-5p, miR-7089-3p, miR-7045-3p, miR-8100, miR-6995-3p	0.2189	0.655533	FALSE
Fblim1	ENSMUSG00000006219	m1	MIMAT0028070, MIMAT0027995	miR-7082-5p, miR-7045-3p	0.335417	0.577409	FALSE
Cdk9	ENSMUSG00000009555	m1	MIMAT0027770	miR-6935-5p	0.159106	0.451233	FALSE
Slc25a13	ENSMUSG00000015112	m1	MIMAT0028039	miR-7067-3p	0.366532	0.654179	FALSE
Prune1	ENSMUSG00000015711	m1	MIMAT0016997	miR-187-5p	0.358875	0.600628	FALSE
Myo1c	ENSMUSG00000017774	m1	MIMAT0027914	miR-7005-5p	0.43122	0.647338	FALSE
Uchl5	ENSMUSG00000018189	m1	MIMAT0003190	miR-291b-3p	-0.389221	0.418427	FALSE
Mief1	ENSMUSG00000022412	m1	MIMAT0004544, MIMAT0027914, MIMAT0029885, MIMAT0027770	miR-193a-5p, miR-7005-5p, miR-7682-3p, miR-6935-5p	-2.37509	0.40669	FALSE
Nudt16l1	ENSMUSG00000022516	m1	MIMAT0017351	miR-1981-3p	0.299604	0.584677	FALSE
Mcm4	ENSMUSG00000022673	m1	MIMAT0028047	miR-7070-3p	0.25318	0.512839	FALSE
Snx4	ENSMUSG00000022808	m1	MIMAT0000133	miR-101a-3p	0.16634	0.704625	FALSE
Cebpz	ENSMUSG00000024081	m1	MIMAT0014842	miR-3068-5p	0.0510922	0.443356	FALSE
Cdc23	ENSMUSG00000024370	m1	MIMAT0025167	miR-378d	-0.337366	0.739204	FALSE
Cbwd1	ENSMUSG00000024878	m1	MIMAT0000219, MIMAT0000384, MIMAT0017016	miR-24-3p, let-7d-3p, let-7e-3p	0.0828991	0.557889	FALSE
Idh1	ENSMUSG00000025950	m1	MIMAT0029895	miR-126b-3p	-0.559317	0.645817	FALSE
Xrcc5	ENSMUSG00000026187	m1	MIMAT0031392, MIMAT0003732, MIMAT0027829	miR-8091, miR-668-3p, miR-6964-3p	0.0682348	0.36716	FALSE
Ccdc93	ENSMUSG00000026339	m1	MIMAT0017044	miR-135b-3p	0.0163166	0.445719	FALSE
Myef2	ENSMUSG00000027201	m1	MIMAT0000126, MIMAT0003482, MIMAT0027770	miR-27b-3p, miR-499-5p, miR-6935-5p	0.181619	0.639699	FALSE
Rpusd2	ENSMUSG00000027324	m1	MIMAT0000521, MIMAT0000522, MIMAT0000383, MIMAT0000524, MIMAT0000525, MIMAT0000121, MIMAT0000545	let-7a-5p, let-7b-5p, let-7d-5p, let-7e-5p, let-7f-5p, let-7g-5p, miR-98-5p	0.337285	0.579593	FALSE
Raly	ENSMUSG00000027593	m1	MIMAT0027995, MIMAT0005841	miR-7045-3p, miR-669h-5p	-0.583328	0.350272	FALSE
Ikbkap	ENSMUSG00000028431	m1	MIMAT0000521, MIMAT0000522, MIMAT0000383, MIMAT0000524, MIMAT0000525, MIMAT0000121, MIMAT0000545	let-7a-5p, let-7b-5p, let-7d-5p, let-7e-5p, let-7f-5p, let-7g-5p, miR-98-5p	0.454077	0.684885	FALSE
Dctn3	ENSMUSG00000028447	m1	MIMAT0000518, MIMAT0027719	miR-196a-5p, miR-6909-3p	0.470059	0.695187	FALSE
Plin2	ENSMUSG00000028494	m1	MIMAT0003190	miR-291b-3p	0.438586	0.67674	FALSE
Wasf2	ENSMUSG00000028868	m1	MIMAT0004642, MIMAT0027899	miR-330-5p, miR-6998-3p	0.179884	0.478402	FALSE
Sf3a3	ENSMUSG00000028902	m1	MIMAT0009456	miR-1839-5p	0.288232	0.553087	FALSE
Cdk5	ENSMUSG00000028969	m1	MIMAT0017259	miR-505-5p	-0.130471	0.442559	FALSE
Kntc1	ENSMUSG00000029414	m1	MIMAT0000708	miR-363-3p	-0.253556	0.403295	FALSE
Rbm28	ENSMUSG00000029701	m1	MIMAT0019349	miR-101c	-0.196646	0.600772	FALSE
Gnb2	ENSMUSG00000029713	m1	MIMAT0016980	miR-23b-5p	-0.0323383	0.541508	FALSE
Mcm7	ENSMUSG00000029730	m1	MIMAT0003190	miR-291b-3p	0.415448	0.690326	FALSE
Cops7a	ENSMUSG00000030127	m1	MIMAT0000148	miR-136-5p	-0.372385	0.450456	FALSE
Tamm41	ENSMUSG00000030316	m1	MIMAT0017259	miR-505-5p	-0.325254	0.359463	FALSE
U2af2	ENSMUSG00000030435	m1	MIMAT0003732	miR-668-3p	-0.697871	0.470516	FALSE
Arl6ip1	ENSMUSG00000030654	m1	MIMAT0000126, MIMAT0004519, MIMAT0017019, MIMAT0027770	miR-27b-3p, let-7g-3p, miR-23a-5p, miR-6935-5p	-0.318617	0.354993	FALSE
Rbmx2	ENSMUSG00000031107	m1	MIMAT0027899, MIMAT0017019	miR-6998-3p, miR-23a-5p	-0.256361	0.505609	FALSE
Msn	ENSMUSG00000031207	m1	MIMAT0000657, MIMAT0009456, MIMAT0027914	miR-200c-3p, miR-1839-5p, miR-7005-5p	0.463334	0.748741	FALSE
Nsdhl	ENSMUSG00000031349	m1	MIMAT0004324, MIMAT0027914	miR-181d-5p, miR-7005-5p	0.430036	0.699599	FALSE
Plpbp	ENSMUSG00000031485	m1	MIMAT0028070, MIMAT0027914, MIMAT0031403	miR-7082-5p, miR-7005-5p, miR-8100	0.203473	0.40534	FALSE
Vps35	ENSMUSG00000031696	m1	MIMAT0017044	miR-135b-3p	-0.0714278	0.54396	FALSE
Nip7	ENSMUSG00000031917	m1	MIMAT0028085, MIMAT0027737	miR-7089-3p, miR-6918-3p	0.383363	0.665277	FALSE
Aars	ENSMUSG00000031960	m1	MIMAT0000219	miR-24-3p	0.162183	0.511629	FALSE
Crtap	ENSMUSG00000032431	m1	MIMAT0000657	miR-200c-3p	0.61339	0.884619	FALSE
Dnajc13	ENSMUSG00000032560	m1	MIMAT0000126, MIMAT0000237, MIMAT0000668, MIMAT0009436	miR-27b-3p, miR-204-5p, miR-211-5p, miR-1963	-0.734456	0.423484	FALSE
Abcc4	ENSMUSG00000032849	m1	MIMAT0017044	miR-135b-3p	0.32844	0.739647	FALSE
Nipsnap1	ENSMUSG00000034285	m1	MIMAT0004747, MIMAT0016980, MIMAT0027716	miR-411-5p, miR-23b-5p, miR-6908-5p	0.50636	0.712257	FALSE
Cops8	ENSMUSG00000034432	m1	MIMAT0000657, MIMAT0027981, MIMAT0014842	miR-200c-3p, miR-7038-3p, miR-3068-5p	0.0364323	0.506454	FALSE
Cog3	ENSMUSG00000034893	m1	MIMAT0028070, MIMAT0017044	miR-7082-5p, miR-135b-3p	0.342194	0.628422	FALSE
Tanc1	ENSMUSG00000035168	m1	MIMAT0003732	miR-668-3p	0.380933	0.737103	FALSE
Mrps2	ENSMUSG00000035772	m1	MIMAT0017036, MIMAT0017059, MIMAT0028006, MIMAT0029885, MIMAT0019348	miR-148b-5p, miR-211-3p, miR-7051-5p, miR-7682-3p, miR-378b	0.0134366	0.457066	FALSE
Surf6	ENSMUSG00000036160	m1	MIMAT0017044	miR-135b-3p	0.52665	0.768361	FALSE
Uggt1	ENSMUSG00000037470	m1	MIMAT0000521, MIMAT0000522, MIMAT0000383, MIMAT0000524, MIMAT0000525, MIMAT0000121, MIMAT0000545, MIMAT0017068	let-7a-5p, let-7b-5p, let-7d-5p, let-7e-5p, let-7f-5p, let-7g-5p, miR-98-5p, miR-181c-3p	-0.0805876	0.487501	FALSE
Fam76b	ENSMUSG00000037808	m1	MIMAT0005841, MIMAT0014842	miR-669h-5p, miR-3068-5p	0.117745	0.473643	FALSE
Usp45	ENSMUSG00000040455	m1	MIMAT0004857	miR-147-3p	0.428993	0.711299	FALSE
Ranbp17	ENSMUSG00000040594	m1	MIMAT0017044	miR-135b-3p	0.110196	0.551541	FALSE
Psme4	ENSMUSG00000040850	m1	MIMAT0019349	miR-101c	0.0854529	0.636363	FALSE
Fcho2	ENSMUSG00000041685	m1	MIMAT0000708, MIMAT0003190, MIMAT0027834	miR-363-3p, miR-291b-3p, miR-6966-5p	0.000277491	0.354893	FALSE
Ankrd13a	ENSMUSG00000041870	m1	MIMAT0000237, MIMAT0000668, MIMAT0022356	miR-204-5p, miR-211-5p, miR-5615-3p	-0.244172	0.395745	FALSE
Agps	ENSMUSG00000042410	m1	MIMAT0009457	miR-1839-3p	0.318807	0.543248	FALSE
C77080	ENSMUSG00000050390	m1	MIMAT0027914, MIMAT0031403	miR-7005-5p, miR-8100	0.357303	0.568098	FALSE
Ech1	ENSMUSG00000053898	m1	MIMAT0000126	miR-27b-3p	0.0973397	0.731121	FALSE
Dnajc8	ENSMUSG00000054405	m1	MIMAT0000384, MIMAT0017016	let-7d-3p, let-7e-3p	0.640143	0.847432	FALSE
Hnrnpc	ENSMUSG00000060373	m1	MIMAT0003482	miR-499-5p	-1.15163	0.353542	FALSE
Mospd2	ENSMUSG00000061778	m1	MIMAT0016997, MIMAT0027716	miR-187-5p, miR-6908-5p	0.335758	0.656564	FALSE
Mtap	ENSMUSG00000062937	m1	MIMAT0028085, MIMAT0028390, MIMAT0028039, MIMAT0017269, MIMAT0017044, MIMAT0027793	miR-7089-3p, miR-7211-5p, miR-7067-3p, miR-147-5p, miR-135b-3p, miR-6946-3p	0.20521	0.418885	FALSE
Ssb	ENSMUSG00000068882	m1	MIMAT0017351, MIMAT0004620, MIMAT0005439, MIMAT0004623, MIMAT0017017	miR-1981-3p, let-7a-1-3p, let-7c-2-3p, let-7f-1-3p, let-7f-2-3p	0.0402995	0.457345	FALSE
Zfp568	ENSMUSG00000074221	m1	MIMAT0000521, MIMAT0000522, MIMAT0000383, MIMAT0000524, MIMAT0000525, MIMAT0000121, MIMAT0000545, MIMAT0004544, MIMAT0025123	let-7a-5p, let-7b-5p, let-7d-5p, let-7e-5p, let-7f-5p, let-7g-5p, miR-98-5p, miR-193a-5p, let-7j	0.194159	0.424345	FALSE
Acsf2	ENSMUSG00000076435	m1	MIMAT0004642, MIMAT0027899, MIMAT0027770	miR-330-5p, miR-6998-3p, miR-6935-5p	0.355943	0.598889	FALSE
Rab7	ENSMUSG00000079477	m1	MIMAT0014842	miR-3068-5p	0.0287369	0.666903	FALSE
Gnai3	ENSMUSG00000000001	m2	MIMAT0004188, MIMAT0000670, MIMAT0014902, MIMAT0017245, MIMAT0003783, MIMAT0029897, MIMAT0027987, MIMAT0014961	miR-802-5p, miR-222-3p, miR-3090-3p, miR-760-5p, miR-615-3p, miR-7685-3p, miR-7041-3p, miR-344d-2-5p	0.0618324	0.432686	FALSE
Hip1r	ENSMUSG00000000915	m2	MIMAT0017268, MIMAT0014858, MIMAT0014961	miR-874-5p, miR-3075-5p, miR-344d-2-5p	-0.202984	0.699079	FALSE
Vps4b	ENSMUSG00000009907	m2	MIMAT0000136, MIMAT0022353, MIMAT0003494, MIMAT0003736	miR-125b-5p, miR-3544-5p, miR-704, miR-670-5p	0.359704	0.587513	FALSE
Appbp2	ENSMUSG00000018481	m2	MIMAT0000679, MIMAT0027789	miR-217-5p, miR-6944-3p	0.169319	0.429112	FALSE
Ppp3cb	ENSMUSG00000021816	m2	MIMAT0027955, MIMAT0029827	miR-7025-3p, miR-7660-3p	-0.166181	0.38588	FALSE
Tdh	ENSMUSG00000021953	m2	MIMAT0000382, MIMAT0000381, MIMAT0003460, MIMAT0000159, MIMAT0028441	miR-34b-5p, miR-34c-5p, miR-449c-5p, miR-149-5p, miR-7236-3p	0.59816	0.81403	FALSE
Polr2d	ENSMUSG00000024258	m2	MIMAT0000144, MIMAT0003120, MIMAT0003499, MIMAT0004837, MIMAT0017042, MIMAT0014934, MIMAT0027922	miR-132-3p, miR-483-3p, miR-709, miR-615-5p, miR-351-3p, miR-3102-5p.2-5p, miR-7009-5p	0.17473	0.470125	FALSE
Maged2	ENSMUSG00000025268	m2	MIMAT0020631	miR-466q	0.619333	0.83175	FALSE
Smap1	ENSMUSG00000026155	m2	MIMAT0000123, MIMAT0000239, MIMAT0014941, MIMAT0027922	miR-1a-3p, miR-206-3p, miR-3105-5p, miR-7009-5p	0.176505	0.742166	FALSE
Akirin2	ENSMUSG00000028291	m2	MIMAT0014836, MIMAT0028417, MIMAT0015646	miR-3065-5p, miR-7224-3p, miR-3474	-0.0954224	0.379075	FALSE
Cdc7	ENSMUSG00000029283	m2	MIMAT0029911, MIMAT0022690, MIMAT0027801, MIMAT0020631	miR-7243-3p, miR-184-5p, miR-6950-3p, miR-466q	0.137881	0.578462	FALSE
Maz	ENSMUSG00000030678	m2	MIMAT0022377, MIMAT0015219, MIMAT0000159, MIMAT0017206, MIMAT0014944, MIMAT0017064, MIMAT0019341, MIMAT0014951, MIMAT0027922	miR-5624-5p, miR-3475-3p, miR-149-5p, miR-486a-3p, miR-486b-3p, miR-135a-2-3p, miR-3963, miR-3110-5p, miR-7009-5p	0.37232	0.575888	FALSE
Cbfb	ENSMUSG00000031885	m2	MIMAT0025585, MIMAT0000136, MIMAT0000382, MIMAT0000381, MIMAT0003460, MIMAT0017005, MIMAT0022690, MIMAT0017278, MIMAT0003450, MIMAT0025151	miR-6540-5p, miR-125b-5p, miR-34b-5p, miR-34c-5p, miR-449c-5p, miR-122-3p, miR-184-5p, miR-92b-5p, miR-488-3p, miR-6399	0.0214269	0.425533	FALSE
Rbm5	ENSMUSG00000032580	m2	MIMAT0027955, MIMAT0017245, MIMAT0019354	miR-7025-3p, miR-760-5p, miR-28b	0.272713	0.596073	FALSE
Gatad2a	ENSMUSG00000036180	m2	MIMAT0017277, MIMAT0005438	miR-504-3p, miR-30c-2-3p	0.256791	0.585914	FALSE
Ptov1	ENSMUSG00000038502	m2	MIMAT0003499, MIMAT0029841, MIMAT0005438	miR-709, miR-7667-3p, miR-30c-2-3p	0.205485	0.506121	FALSE
Ube2h	ENSMUSG00000039159	m2	MIMAT0000123, MIMAT0000239, MIMAT0003509, MIMAT0017061, MIMAT0017248, MIMAT0029910, MIMAT0004668	miR-1a-3p, miR-206-3p, miR-501-3p, miR-222-5p, miR-679-3p, miR-7243-5p, miR-138-1-3p	0.628494	0.896257	FALSE
Akap9	ENSMUSG00000040407	m2	MIMAT0000145, MIMAT0000769, MIMAT0017061, MIMAT0000660	miR-133a-3p, miR-133b-3p, miR-222-5p, miR-181a-1-3p	0.0388855	0.624372	FALSE
Zfp451	ENSMUSG00000042197	m2	MIMAT0027955	miR-7025-3p	-0.259421	0.451188	FALSE
Slc25a44	ENSMUSG00000050144	m2	MIMAT0003780, MIMAT0003485, MIMAT0022987, MIMAT0000670, MIMAT0027757, MIMAT0003128, MIMAT0004842, MIMAT0017277, MIMAT0017325, MIMAT0014932, MIMAT0005438	miR-490-3p, miR-455-5p, miR-5129-3p, miR-222-3p, miR-6928-3p, miR-485-5p, miR-879-5p, miR-504-3p, miR-466i-5p, miR-344f-3p, miR-30c-2-3p	0.119197	0.361597	FALSE
Ubxn7	ENSMUSG00000053774	m2	MIMAT0003172, MIMAT0014932	miR-542-3p, miR-344f-3p	0.442571	0.656085	FALSE
Aak1	ENSMUSG00000057230	m2	MIMAT0000210, MIMAT0000673, MIMAT0025585, MIMAT0000582, MIMAT0000679, MIMAT0004628, MIMAT0017245, MIMAT0027800, MIMAT0015646, MIMAT0014941, MIMAT0027833, MIMAT0003128, MIMAT0017248, MIMAT0017268, MIMAT0020367, MIMAT0025587, MIMAT0017277, MIMAT0017030, MIMAT0014858, MIMAT0017325, MIMAT0017284, MIMAT0020631	miR-181a-5p, miR-181b-5p, miR-6540-5p, miR-338-3p, miR-217-5p, miR-21a-3p, miR-760-5p, miR-6950-5p, miR-3474, miR-3105-5p, miR-3547-3p, miR-485-5p, miR-679-3p, miR-874-5p, miR-3473b, miR-3473e, miR-504-3p, miR-328-5p, miR-3075-5p, miR-466i-5p, miR-653-3p, miR-466q	0.170837	0.436314	FALSE
Med6	ENSMUSG00000002679	m3	MIMAT0002108	miR-467a-3p	0.304599	0.506311	FALSE
Ajuba	ENSMUSG00000022178	m3	MIMAT0000162	miR-152-3p	0.162566	0.44965	FALSE
Map7d1	ENSMUSG00000028849	m3	MIMAT0004930, MIMAT0003477, MIMAT0009418, MIMAT0014889	miR-466d-5p, miR-669a-5p, miR-669l-5p, miR-669p-5p	0.254745	0.497289	FALSE
Tmem87a	ENSMUSG00000033808	m3	MIMAT0000128	miR-30a-5p	0.10382	0.492269	FALSE
Tmem109	ENSMUSG00000034659	m3	MIMAT0004841, MIMAT0004524	miR-871-5p, miR-30b-3p	0.22059	0.610807	FALSE
Tbrg4	ENSMUSG00000000384	m4	MIMAT0000135	miR-125a-5p	0.308656	0.517633	FALSE
Sept1	ENSMUSG00000000486	m4	MIMAT0027967, MIMAT0007879, MIMAT0004635	miR-7031-3p, miR-1893, miR-92a-2-5p	0.408348	0.64354	FALSE
Bcap31	ENSMUSG00000002015	m4	MIMAT0003739	miR-673-5p	-0.00287096	0.444973	FALSE
Clpp	ENSMUSG00000002660	m4	MIMAT0000537	miR-27a-3p	0.0390132	0.531102	FALSE
Kif5b	ENSMUSG00000006740	m4	MIMAT0000155, MIMAT0004572, MIMAT0000370	miR-142a-3p, miR-290a-3p, miR-292a-3p	-0.176874	0.653763	FALSE
Rbm25	ENSMUSG00000010608	m4	MIMAT0004535	miR-150-3p	0.298087	0.548544	FALSE
Rab1a	ENSMUSG00000020149	m4	MIMAT0004545	miR-200b-5p	-0.351278	0.467668	FALSE
Nudcd2	ENSMUSG00000020328	m4	MIMAT0035718	miR-935	0.0976291	0.362607	FALSE
Ywhae	ENSMUSG00000020849	m4	MIMAT0000612	miR-135b-5p	0.142104	0.503844	FALSE
Trappc6b	ENSMUSG00000020993	m4	MIMAT0000135, MIMAT0000665, MIMAT0027733	miR-125a-5p, miR-223-3p, miR-6916-3p	0.371612	0.574627	FALSE
Dyrk1a	ENSMUSG00000022897	m4	MIMAT0003739, MIMAT0004535	miR-673-5p, miR-150-3p	0.35044	0.795967	FALSE
Lnpep	ENSMUSG00000023845	m4	MIMAT0017241	miR-672-3p	-0.192629	0.483422	FALSE
Lrpprc	ENSMUSG00000024120	m4	MIMAT0017241	miR-672-3p	0.293224	0.572065	FALSE
Cndp2	ENSMUSG00000024644	m4	MIMAT0000135	miR-125a-5p	0.099831	0.477947	FALSE
Actr1a	ENSMUSG00000025228	m4	MIMAT0017049	miR-25-5p	0.557846	0.761379	FALSE
Eif4a3	ENSMUSG00000025580	m4	MIMAT0017049	miR-25-5p	0.250389	0.660103	FALSE
Fastkd2	ENSMUSG00000025962	m4	MIMAT0003739	miR-673-5p	-0.125891	0.530211	FALSE
Nol6	ENSMUSG00000028430	m4	MIMAT0015645, MIMAT0004635	miR-3473a, miR-92a-2-5p	-0.00374275	0.368313	FALSE
Orc5	ENSMUSG00000029012	m4	MIMAT0000537	miR-27a-3p	0.351574	0.706775	FALSE
Mak16	ENSMUSG00000031578	m4	MIMAT0009425	miR-1954	0.149753	0.652921	FALSE
Poglut1	ENSMUSG00000034064	m4	MIMAT0000537, MIMAT0009412, MIMAT0029904	miR-27a-3p, miR-1946a, miR-1258-5p	-0.153532	0.496433	FALSE
Zcchc6	ENSMUSG00000035248	m4	MIMAT0000135	miR-125a-5p	0.0765246	0.492508	FALSE
Tsen34	ENSMUSG00000035585	m4	MIMAT0000155	miR-142a-3p	0.132937	0.365334	FALSE
Eml2	ENSMUSG00000040811	m4	MIMAT0000160	miR-150-5p	-0.0293168	0.5735	FALSE
Msantd2	ENSMUSG00000042138	m4	MIMAT0004535	miR-150-3p	0.0290316	0.492513	FALSE
Pbrm1	ENSMUSG00000042323	m4	MIMAT0029904	miR-1258-5p	0.375714	0.633283	FALSE
Cirbp	ENSMUSG00000045193	m4	MIMAT0009412	miR-1946a	0.170585	0.634132	FALSE
Pdp2	ENSMUSG00000048371	m4	MIMAT0005849	miR-1191a	0.249868	0.657923	FALSE
Prkaa1	ENSMUSG00000050697	m4	MIMAT0017241	miR-672-3p	0.463581	0.794511	FALSE
Atp6v1a	ENSMUSG00000052459	m4	MIMAT0000153	miR-141-3p	0.207607	0.543005	FALSE
Sptan1	ENSMUSG00000057738	m4	MIMAT0000153, MIMAT0027746	miR-141-3p, miR-6923-5p	0.379287	0.742737	FALSE
H2-Ke6	ENSMUSG00000073422	m4	MIMAT0004635	miR-92a-2-5p	0.0867147	0.397226	FALSE
Parp1	ENSMUSG00000026496	m5	MIMAT0022985, MIMAT0027936, MIMAT0027895	miR-5107-3p, miR-7016-5p, miR-6996-3p	0.471781	0.741343	FALSE
Cmpk1	ENSMUSG00000028719	m5	MIMAT0004663	miR-200c-5p	0.556783	0.77955	FALSE
Rab35	ENSMUSG00000029518	m5	MIMAT0028133, MIMAT0014847, MIMAT0016993	miR-7118-5p, miR-3070-3p, miR-155-3p	-0.0455685	0.438569	FALSE
Man2c1	ENSMUSG00000032295	m5	MIMAT0027936	miR-7016-5p	0.260909	0.567943	FALSE
Mul1	ENSMUSG00000041241	m5	MIMAT0022368	miR-5620-3p	0.203969	0.451383	FALSE
Ltn1	ENSMUSG00000052299	m5	MIMAT0027697, MIMAT0027693	miR-6898-3p, miR-6896-3p	0.222186	0.449202	FALSE
Arrb2	ENSMUSG00000060216	m5	MIMAT0027838	miR-6968-5p	0.0414693	0.455256	FALSE
Samd4b	ENSMUSG00000109336	m5	MIMAT0028055, MIMAT0027852, MIMAT0014804, MIMAT0028133, MIMAT0016996, MIMAT0027878, MIMAT0028135	miR-7074-3p, miR-6975-5p, miR-1249-5p, miR-7118-5p, miR-185-3p, miR-6988-5p, miR-7119-5p	0.0667571	0.450586	FALSE
Pex1	ENSMUSG00000005907	m6	MIMAT0027891	miR-6994-3p	0.176452	0.546865	FALSE
Dhx40	ENSMUSG00000018425	m6	MIMAT0027986	miR-7041-5p	0.531069	0.818234	FALSE
Dvl2	ENSMUSG00000020888	m6	MIMAT0031413, MIMAT0027767	miR-8108, miR-6933-3p	0.610037	0.812053	FALSE
Ddx41	ENSMUSG00000021494	m6	MIMAT0031413	miR-8108	0.0485474	0.385849	FALSE
Ak3	ENSMUSG00000024782	m6	MIMAT0029881	miR-465d-3p	0.515541	0.724867	FALSE
Tubgcp5	ENSMUSG00000033790	m6	MIMAT0027817	miR-6958-3p	0.059073	0.660082	FALSE
Ufl1	ENSMUSG00000040359	m6	MIMAT0009417	miR-1950	0.346099	0.698483	FALSE
Rap1b	ENSMUSG00000052681	m6	MIMAT0027817	miR-6958-3p	0.574358	0.821671	FALSE
