# Supplementary material for: Integration of a multi-omics stem cell differentiation dataset using a dynamical model
Source: PLoS Genet. 2023 May 11;19(5):e1010744. doi: 10.1371/journal.pgen.1010744 (PMC10204997; doi:10.1371/journal.pgen.1010744)
Supplement: S2 Table — (XLSX) [file pgen.1010744.s009.xlsx]

## Sheet: Sheet1
miR target	Our name	Company name	Company	Catalog number
None	scrambled mimic	Pre-miR miRNA Precursor Negative Control #1	Thermo Fisher Scientific	AM17110
miR-590-3p	miR-590-3p mimic	Pre-miR miRNA Precursor	Thermo Fisher Scientific	AM17100-PM20392
miR-23b-5p	miR-23b-5p mimic	Pre-miR miRNA Precursor	Thermo Fisher Scientific	AM17100-PM15655
miR-99a-5p	miR-99a-5p mimic	Pre-miR miRNA Precursor	Thermo Fisher Scientific	AM17100-PM10719
miR-100-5p	miR-100-5p mimic	Pre-miR miRNA Precursor	Thermo Fisher Scientific	AM17100-PM10188
miR-135b-3p	miR-135b-3p mimic	Pre-miR miRNA Precursor	Thermo Fisher Scientific	AM17100-PM12376
miR-150-3p	miR-150-3p mimic	Pre-miR miRNA Precursor	Thermo Fisher Scientific	AM17100-PM13013
miR-152-3p	miR-152-3p mimic	Pre-miR miRNA Precursor	Thermo Fisher Scientific	AM17100-PM12269
miR-193b-5p	miR-193b-5p mimic	Pre-miR miRNA Precursor	Thermo Fisher Scientific	AM17100-PM12731
miR-194-1-3p	miR-194-1-3p mimic	Pre-miR miRNA Precursor	Thermo Fisher Scientific	AM17100-PM19727
miR-1946a	miR-1946a mimic	Pre-miR miRNA Precursor	Thermo Fisher Scientific	AM17100-PM15035
miR-1946b	miR-1946b mimic	Pre-miR miRNA Precursor	Thermo Fisher Scientific	AM17100-PM15465
miR-216a-5p	miR-216a-5p mimic	Pre-miR miRNA Precursor	Thermo Fisher Scientific	AM17100-PM10545
miR-433-3p	miR-433-3p mimic	Pre-miR miRNA Precursor	Thermo Fisher Scientific	AM17100-PM10774
miR-467e-5p	miR-467e-5p mimic	Pre-miR miRNA Precursor	Thermo Fisher Scientific	AM17100-PM12611
miR-5615-3p	miR-5615-3p mimic	Pre-miR miRNA Precursor	Thermo Fisher Scientific	AM17100-PM23499
None	scrambled inhibitor	miRCURY LNA miRNA Inhibitor Control: Negative control A	Qiagen	YI00199006-DDA
miR-292a-5p	miR-292a-5p inhibitor	miRCURY LNA miRNA Power Inhibitors	Qiagen	YI04101165-DDA
miR-23b-5p	miR-23b-5p inhibitor	miRCURY LNA miRNA Power Inhibitors	Qiagen	YI04101533-DDA
miR-99a-5p	miR-99a-5p inhibitor	miRCURY LNA miRNA Power Inhibitors	Qiagen	YI04101038-DDA
miR-100-5p	miR-100-5p inhibitor	miRCURY LNA miRNA Power Inhibitors	Qiagen	YI04101151-DDA
miR-135b-3p	miR-135b-3p inhibitor	miRCURY LNA miRNA Power Inhibitors	Qiagen	YI04101524-DDA
miR-150-3p	miR-150-3p inhibitor	miRCURY LNA miRNA Power Inhibitors	Qiagen	YI04100020-DDA
miR-152-3p	miR-152-3p inhibitor	miRCURY LNA miRNA Power Inhibitors	Qiagen	YI04100992-DDA
miR-193b-5p	miR-193b-5p inhibitor	miRCURY LNA miRNA Power Inhibitors	Qiagen	YI04101583-DDA
miR-194-1-3p	miR-194-1-3p inhibitor	miRCURY LNA miRNA Power Inhibitors	Qiagen	YI04105007-DDA
miR-1946a	miR-1946a inhibitor	miRCURY LNA miRNA Power Inhibitors	Qiagen	YI04101494-DDA
miR-1946b	miR-1946b inhibitor	miRCURY LNA miRNA Power Inhibitors	Qiagen	YI04101578-DDA
miR-216a-5p	miR-216a-5p inhibitor	miRCURY LNA miRNA Power Inhibitors	Qiagen	YI04101527-DDA
miR-433-3p	miR-433-3p inhibitor	miRCURY LNA miRNA Power Inhibitors	Qiagen	YI04101717-DDA
miR-467e-5p	miR-467e-5p inhibitor	miRCURY LNA miRNA Power Inhibitors	Qiagen	YI04100438-DDA
miR-5615-3p	miR-5615-3p inhibitor	miRCURY LNA miRNA Power Inhibitors	Qiagen	YI04103726-DDA

## Sheet: Sheet2
None	scrambled mimic	Pre-miR miRNA Precursor Negative Control #1	Thermo Fisher Scientific	AM17110
#REF!	#REF!	#REF!	#REF!	#REF!
#REF!	#REF!	#REF!	#REF!	#REF!
#REF!	#REF!	#REF!	#REF!	#REF!
#REF!	#REF!	#REF!	#REF!	#REF!
#REF!	#REF!	#REF!	#REF!	#REF!
#REF!	#REF!	#REF!	#REF!	#REF!
#REF!	#REF!	#REF!	#REF!	#REF!
#REF!	#REF!	#REF!	#REF!	#REF!
#REF!	#REF!	#REF!	#REF!	#REF!
#REF!	#REF!	#REF!	#REF!	#REF!
#REF!	#REF!	#REF!	#REF!	#REF!
#REF!	#REF!	#REF!	#REF!	#REF!
#REF!	#REF!	#REF!	#REF!	#REF!
#REF!	#REF!	#REF!	#REF!	#REF!
#REF!	#REF!	#REF!	#REF!	#REF!
#REF!	#REF!	#REF!	#REF!	#REF!
#REF!	#REF!	#REF!	#REF!	#REF!	#REF!	#REF!	#REF!	#REF!	#REF!	#REF!
#REF!	#REF!	#REF!	#REF!	#REF!	#REF!	#REF!	#REF!	#REF!	#REF!	#REF!
#REF!	#REF!	#REF!	#REF!	#REF!	#REF!	#REF!	#REF!	#REF!	#REF!	#REF!
#REF!	#REF!	#REF!	#REF!	#REF!	#REF!	#REF!	#REF!	#REF!	#REF!	#REF!
#REF!	#REF!	#REF!	#REF!	#REF!	#REF!	#REF!	#REF!	#REF!	#REF!	#REF!
#REF!	#REF!	#REF!	#REF!	#REF!	#REF!	#REF!	#REF!	#REF!	#REF!	#REF!
#REF!	#REF!	#REF!	#REF!	#REF!	#REF!	#REF!	#REF!	#REF!	#REF!	#REF!
#REF!	#REF!	#REF!	#REF!	#REF!	#REF!	#REF!	#REF!	#REF!	#REF!	#REF!
#REF!	#REF!	#REF!	#REF!	#REF!	#REF!	#REF!	#REF!	#REF!	#REF!	#REF!
#REF!	#REF!	#REF!	#REF!	#REF!	#REF!	#REF!	#REF!	#REF!	#REF!	#REF!
#REF!	#REF!	#REF!	#REF!	#REF!	#REF!	#REF!	#REF!	#REF!	#REF!	#REF!
#REF!	#REF!	#REF!	#REF!	#REF!	#REF!	#REF!	#REF!	#REF!	#REF!	#REF!
#REF!	#REF!	#REF!	#REF!	#REF!	#REF!	#REF!	#REF!	#REF!	#REF!	#REF!
#REF!	#REF!	#REF!	#REF!	#REF!	#REF!	#REF!	#REF!	#REF!	#REF!	#REF!
#REF!	#REF!	#REF!	#REF!	#REF!	#REF!	#REF!	#REF!	#REF!	#REF!	#REF!
#REF!	#REF!	#REF!	#REF!	#REF!	#REF!	#REF!	#REF!	#REF!	#REF!	#REF!
#REF!	#REF!	#REF!	#REF!	#REF!	#REF!	#REF!	#REF!	#REF!	#REF!	#REF!
#REF!	#REF!	#REF!	#REF!	#REF!	#REF!	#REF!	#REF!	#REF!	#REF!	#REF!
#REF!	#REF!	#REF!	#REF!	#REF!	#REF!	#REF!	#REF!	#REF!	#REF!	#REF!
#REF!	#REF!	#REF!	#REF!	#REF!	#REF!	#REF!	#REF!	#REF!	#REF!	#REF!
#REF!	#REF!	#REF!	#REF!	#REF!	#REF!	#REF!	#REF!	#REF!	#REF!	#REF!
#REF!	#REF!	#REF!	#REF!	#REF!	#REF!	#REF!	#REF!	#REF!	#REF!	#REF!
#REF!	#REF!	#REF!	#REF!	#REF!	#REF!	#REF!	#REF!	#REF!	#REF!	#REF!
#REF!	#REF!	#REF!	#REF!	#REF!	#REF!	#REF!	#REF!	#REF!	#REF!	#REF!
#REF!	#REF!	#REF!	#REF!	#REF!	#REF!	#REF!	#REF!	#REF!	#REF!	#REF!
#REF!	#REF!	#REF!	#REF!	#REF!	#REF!	#REF!	#REF!	#REF!	#REF!	#REF!
#REF!	#REF!	#REF!	#REF!	#REF!	#REF!	#REF!	#REF!	#REF!	#REF!	#REF!
#REF!	#REF!	#REF!	#REF!	#REF!	#REF!	#REF!	#REF!	#REF!	#REF!	#REF!
#REF!	#REF!	#REF!	#REF!	#REF!	#REF!	#REF!	#REF!	#REF!	#REF!	#REF!
#REF!	#REF!	#REF!	#REF!	#REF!	#REF!	#REF!	#REF!	#REF!	#REF!	#REF!
#REF!	#REF!	#REF!	#REF!	#REF!	#REF!	#REF!	#REF!	#REF!	#REF!	#REF!
#REF!	#REF!	#REF!	#REF!	#REF!	#REF!	#REF!	#REF!	#REF!	#REF!	#REF!
#REF!	#REF!	#REF!	#REF!	#REF!	#REF!	#REF!	#REF!	#REF!	#REF!	#REF!
#REF!	#REF!	#REF!	#REF!	#REF!	#REF!	#REF!	#REF!	#REF!	#REF!	#REF!
#REF!	#REF!	#REF!	#REF!	#REF!	#REF!	#REF!	#REF!	#REF!	#REF!	#REF!
#REF!	#REF!	#REF!	#REF!	#REF!	#REF!	#REF!	#REF!	#REF!	#REF!	#REF!
#REF!	#REF!	#REF!	#REF!	#REF!	#REF!	#REF!	#REF!	#REF!	#REF!	#REF!
#REF!	#REF!	#REF!	#REF!	#REF!	#REF!	#REF!	#REF!	#REF!	#REF!	#REF!
#REF!	#REF!	#REF!	#REF!	#REF!	#REF!	#REF!	#REF!	#REF!	#REF!	#REF!
#REF!	#REF!	#REF!	#REF!	#REF!	#REF!	#REF!	#REF!	#REF!	#REF!	#REF!
#REF!	#REF!	#REF!	#REF!	#REF!	#REF!	#REF!	#REF!	#REF!	#REF!	#REF!
#REF!	#REF!	#REF!	#REF!	#REF!	#REF!	#REF!	#REF!	#REF!	#REF!	#REF!
#REF!	#REF!	#REF!	#REF!	#REF!	#REF!	#REF!	#REF!	#REF!	#REF!	#REF!
#REF!	#REF!	#REF!	#REF!	#REF!	#REF!	#REF!	#REF!	#REF!	#REF!	#REF!
#REF!	#REF!	#REF!	#REF!	#REF!	#REF!	#REF!	#REF!	#REF!	#REF!	#REF!
#REF!	#REF!	#REF!	#REF!	#REF!	#REF!	#REF!	#REF!	#REF!	#REF!	#REF!
#REF!	#REF!	#REF!	#REF!	#REF!	#REF!	#REF!	#REF!	#REF!	#REF!	#REF!
#REF!	#REF!	#REF!	#REF!	#REF!	#REF!	#REF!	#REF!	#REF!	#REF!	#REF!
