# Supplementary material for: Integration of a multi-omics stem cell differentiation dataset using a dynamical model
Source: PLoS Genet. 2023 May 11;19(5):e1010744. doi: 10.1371/journal.pgen.1010744 (PMC10204997; doi:10.1371/journal.pgen.1010744)
Supplement: S3 Table — (XLSX) [file pgen.1010744.s010.xlsx]

## Sheet: Samples
sample_id	time_h	sorted	replicate	diff_run	blacklisted
run1_0h_mESC	0	Not sorted	rep1	1	FALSE
run2_0h_mESC	0	Not sorted	rep1	2	FALSE
run1_6h_mESC	6	Not sorted	rep1	1	FALSE
run4_12h_mESC	12	Not sorted	rep1	4	FALSE
run1_24h_mESC	24	Not sorted	rep1	1	FALSE
run1_36h_mESC	36	Not sorted	rep1	1	FALSE
run1_48h_mESC	48	Not sorted	rep1	1	FALSE
run1_72h_mESC	72	Not sorted	rep1	1	FALSE
run1_96h_mESC	96	Not sorted	rep1	1	FALSE
run2_96h_mESC	96	Not sorted	rep1	2	FALSE
run3_0h_mESC	0	Not sorted	rep2	3	FALSE
run4_6h_mESC	6	Not sorted	rep2	4	FALSE
run3_12h_mESC	12	Not sorted	rep2	3	FALSE
run3_24h_mESC	24	Not sorted	rep2	3	FALSE
run3_36h_mESC	36	Not sorted	rep2	3	FALSE
run3_48h_mESC	48	Not sorted	rep2	3	FALSE
run3_72h_mESC	72	Not sorted	rep2	3	FALSE
run3_96h_mESC	96	Not sorted	rep2	3	FALSE
run5_0h_mESC	0	Not sorted	not a rep	5	FALSE
run6_0h_mESC	0	Not sorted	not a rep	6	FALSE
run7_0h_mESC	0	Not sorted	not a rep	7	FALSE
run5_6h_mESC	6	Not sorted	not a rep	5	FALSE
run6_6h_mESC	6	Not sorted	not a rep	6	FALSE
run7_6h_mESC	6	Not sorted	not a rep	7	FALSE
run1_12h_mESC	12	Not sorted	not a rep	1	TRUE
run5_12h_mESC	12	Not sorted	not a rep	5	FALSE
run6_12h_mESC	12	Not sorted	not a rep	6	FALSE
run7_12h_mESC	12	Not sorted	not a rep	7	FALSE
run5_24h_mESC	24	Not sorted	not a rep	5	FALSE
run6_24h_mESC	24	Not sorted	not a rep	6	FALSE
run7_24h_mESC	24	Not sorted	not a rep	7	FALSE
run5_36h_mESC	36	Not sorted	not a rep	5	FALSE
run6_36h_mESC	36	Not sorted	not a rep	6	FALSE
run7_36h_mESC	36	Not sorted	not a rep	7	FALSE
run5_48h_mESC	48	Not sorted	not a rep	5	FALSE
run6_48h_mESC	48	Not sorted	not a rep	6	FALSE
run7_48h_mESC	48	Not sorted	not a rep	7	FALSE
run5_72h_mESC	72	Not sorted	not a rep	5	FALSE
run6_72h_mESC	72	Not sorted	not a rep	6	FALSE
run7_72h_mESC	72	Not sorted	not a rep	7	FALSE
run5_96h_mESC	96	Not sorted	not a rep	5	FALSE
run6_96h_mESC	96	Not sorted	not a rep	6	FALSE
run7_96h_mESC	96	Not sorted	not a rep	7	FALSE
run1_96h_XEN	96	XEN	not a rep	1	TRUE
run1_96h_ECT	96	ECT	not a rep	1	TRUE

## Sheet: Measurments
type_sample_id	sample_id	type	seqtype	tmt_channel
mR_run1_0h_mESC	run1_0h_mESC	mR	SE	NA
prot_run1_0h_mESC	run1_0h_mESC	prot	NA	0
mR_run1_6h_mESC	run1_6h_mESC	mR	SE	NA
prot_run1_6h_mESC	run1_6h_mESC	prot	NA	1
mR_run1_12h_mESC	run1_12h_mESC	mR	SE	NA
prot_run1_12h_mESC	run1_12h_mESC	prot	NA	2
mR_run1_24h_mESC	run1_24h_mESC	mR	SE	NA
prot_run1_24h_mESC	run1_24h_mESC	prot	NA	3
mR_run1_36h_mESC	run1_36h_mESC	mR	SE	NA
prot_run1_36h_mESC	run1_36h_mESC	prot	NA	4
mR_run1_48h_mESC	run1_48h_mESC	mR	SE	NA
prot_run1_48h_mESC	run1_48h_mESC	prot	NA	5
mR_run1_72h_mESC	run1_72h_mESC	mR	SE	NA
prot_run1_72h_mESC	run1_72h_mESC	prot	NA	6
mR_run1_96h_ECT	run1_96h_ECT	mR	SE	NA
mR_run1_96h_mESC	run1_96h_mESC	mR	SE	NA
mR_run1_96h_XEN	run1_96h_XEN	mR	SE	NA
prot_run1_96h_XEN	run1_96h_XEN	prot	NA	8
prot_run1_96h_ECT	run1_96h_ECT	prot	NA	9
prot_run1_96h_mESC	run1_96h_mESC	prot	NA	7
mR_run2_0h_mESC	run2_0h_mESC	mR	SE	NA
mR_run2_96h_mESC	run2_96h_mESC	mR	SE	NA
miR_run3_0h_mESC	run3_0h_mESC	miR	PE	NA
mR_run3_0h_mESC	run3_0h_mESC	mR	PE	NA
prot_run3_0h_mESC	run3_0h_mESC	prot	NA	0
prot_run3_0h_mESC	run3_0h_mESC	prot	NA	6
mR_run3_12h_mESC	run3_12h_mESC	mR	PE	NA
prot_run3_12h_mESC	run3_12h_mESC	prot	NA	9
prot_run3_12h_mESC	run3_12h_mESC	prot	NA	5
miR_run3_24h_mESC	run3_24h_mESC	miR	PE	NA
mR_run3_24h_mESC	run3_24h_mESC	mR	PE	NA
prot_run3_24h_mESC	run3_24h_mESC	prot	NA	7
prot_run3_24h_mESC	run3_24h_mESC	prot	NA	2
miR_run3_36h_mESC	run3_36h_mESC	miR	PE	NA
mR_run3_36h_mESC	run3_36h_mESC	mR	PE	NA
prot_run3_36h_mESC	run3_36h_mESC	prot	NA	8
miR_run3_48h_mESC	run3_48h_mESC	miR	PE	NA
mR_run3_48h_mESC	run3_48h_mESC	mR	PE	NA
prot_run3_48h_mESC	run3_48h_mESC	prot	NA	3
prot_run3_48h_mESC	run3_48h_mESC	prot	NA	4
miR_run3_72h_mESC	run3_72h_mESC	miR	PE	NA
mR_run3_72h_mESC	run3_72h_mESC	mR	PE	NA
prot_run3_72h_mESC	run3_72h_mESC	prot	NA	5
prot_run3_72h_mESC	run3_72h_mESC	prot	NA	1
miR_run3_96h_mESC	run3_96h_mESC	miR	PE	NA
mR_run3_96h_mESC	run3_96h_mESC	mR	PE	NA
prot_run3_96h_mESC	run3_96h_mESC	prot	NA	4
prot_run3_96h_mESC	run3_96h_mESC	prot	NA	10
prot_run3_96h_mESC	run3_96h_mESC	prot	NA	3
miR_run4_6h_mESC	run4_6h_mESC	miR	PE	NA
mR_run4_6h_mESC	run4_6h_mESC	mR	PE	NA
prot_run4_6h_mESC	run4_6h_mESC	prot	NA	2
miR_run4_12h_mESC	run4_12h_mESC	miR	PE	NA
mR_run4_12h_mESC	run4_12h_mESC	mR	PE	NA
prot_run4_12h_mESC	run4_12h_mESC	prot	NA	1
cyR_run5_0h_mESC	run5_0h_mESC	cyR	PE	NA
miR_run5_0h_mESC	run5_0h_mESC	miR	PE	NA
nuR_run5_0h_mESC	run5_0h_mESC	nuR	PE	NA
cyR_run5_6h_mESC	run5_6h_mESC	cyR	PE	NA
miR_run5_6h_mESC	run5_6h_mESC	miR	PE	NA
nuR_run5_6h_mESC	run5_6h_mESC	nuR	PE	NA
cyR_run5_12h_mESC	run5_12h_mESC	cyR	PE	NA
miR_run5_12h_mESC	run5_12h_mESC	miR	PE	NA
nuR_run5_12h_mESC	run5_12h_mESC	nuR	PE	NA
cyR_run5_24h_mESC	run5_24h_mESC	cyR	PE	NA
miR_run5_24h_mESC	run5_24h_mESC	miR	PE	NA
nuR_run5_24h_mESC	run5_24h_mESC	nuR	PE	NA
cyR_run5_36h_mESC	run5_36h_mESC	cyR	PE	NA
miR_run5_36h_mESC	run5_36h_mESC	miR	PE	NA
nuR_run5_36h_mESC	run5_36h_mESC	nuR	PE	NA
cyR_run5_48h_mESC	run5_48h_mESC	cyR	PE	NA
miR_run5_48h_mESC	run5_48h_mESC	miR	PE	NA
nuR_run5_48h_mESC	run5_48h_mESC	nuR	PE	NA
cyR_run5_72h_mESC	run5_72h_mESC	cyR	PE	NA
miR_run5_72h_mESC	run5_72h_mESC	miR	PE	NA
nuR_run5_72h_mESC	run5_72h_mESC	nuR	PE	NA
cyR_run5_96h_mESC	run5_96h_mESC	cyR	PE	NA
miR_run5_96h_mESC	run5_96h_mESC	miR	PE	NA
nuR_run5_96h_mESC	run5_96h_mESC	nuR	PE	NA
cyR_run6_0h_mESC	run6_0h_mESC	cyR	PE	NA
miR_run6_0h_mESC	run6_0h_mESC	miR	PE	NA
nuR_run6_0h_mESC	run6_0h_mESC	nuR	PE	NA
cyR_run6_6h_mESC	run6_6h_mESC	cyR	PE	NA
miR_run6_6h_mESC	run6_6h_mESC	miR	PE	NA
nuR_run6_6h_mESC	run6_6h_mESC	nuR	PE	NA
cyR_run6_12h_mESC	run6_12h_mESC	cyR	PE	NA
miR_run6_12h_mESC	run6_12h_mESC	miR	PE	NA
nuR_run6_12h_mESC	run6_12h_mESC	nuR	PE	NA
cyR_run6_24h_mESC	run6_24h_mESC	cyR	PE	NA
miR_run6_24h_mESC	run6_24h_mESC	miR	PE	NA
nuR_run6_24h_mESC	run6_24h_mESC	nuR	PE	NA
cyR_run6_36h_mESC	run6_36h_mESC	cyR	PE	NA
miR_run6_36h_mESC	run6_36h_mESC	miR	PE	NA
nuR_run6_36h_mESC	run6_36h_mESC	nuR	PE	NA
cyR_run6_48h_mESC	run6_48h_mESC	cyR	PE	NA
miR_run6_48h_mESC	run6_48h_mESC	miR	PE	NA
nuR_run6_48h_mESC	run6_48h_mESC	nuR	PE	NA
cyR_run6_72h_mESC	run6_72h_mESC	cyR	PE	NA
miR_run6_72h_mESC	run6_72h_mESC	miR	PE	NA
nuR_run6_72h_mESC	run6_72h_mESC	nuR	PE	NA
cyR_run6_96h_mESC	run6_96h_mESC	cyR	PE	NA
miR_run6_96h_mESC	run6_96h_mESC	miR	PE	NA
nuR_run6_96h_mESC	run6_96h_mESC	nuR	PE	NA
cyR_run7_0h_mESC	run7_0h_mESC	cyR	PE	NA
miR_run7_0h_mESC	run7_0h_mESC	miR	PE	NA
nuR_run7_0h_mESC	run7_0h_mESC	nuR	PE	NA
cyR_run7_6h_mESC	run7_6h_mESC	cyR	PE	NA
miR_run7_6h_mESC	run7_6h_mESC	miR	PE	NA
nuR_run7_6h_mESC	run7_6h_mESC	nuR	PE	NA
cyR_run7_12h_mESC	run7_12h_mESC	cyR	PE	NA
miR_run7_12h_mESC	run7_12h_mESC	miR	PE	NA
nuR_run7_12h_mESC	run7_12h_mESC	nuR	PE	NA
cyR_run7_24h_mESC	run7_24h_mESC	cyR	PE	NA
miR_run7_24h_mESC	run7_24h_mESC	miR	PE	NA
nuR_run7_24h_mESC	run7_24h_mESC	nuR	PE	NA
cyR_run7_36h_mESC	run7_36h_mESC	cyR	PE	NA
miR_run7_36h_mESC	run7_36h_mESC	miR	PE	NA
nuR_run7_36h_mESC	run7_36h_mESC	nuR	PE	NA
cyR_run7_48h_mESC	run7_48h_mESC	cyR	PE	NA
miR_run7_48h_mESC	run7_48h_mESC	miR	PE	NA
nuR_run7_48h_mESC	run7_48h_mESC	nuR	PE	NA
cyR_run7_72h_mESC	run7_72h_mESC	cyR	PE	NA
miR_run7_72h_mESC	run7_72h_mESC	miR	PE	NA
nuR_run7_72h_mESC	run7_72h_mESC	nuR	PE	NA
cyR_run7_96h_mESC	run7_96h_mESC	cyR	PE	NA
miR_run7_96h_mESC	run7_96h_mESC	miR	PE	NA
nuR_run7_96h_mESC	run7_96h_mESC	nuR	PE	NA

## Sheet: Sequencing files
type_sample_file_id	type_sample_id	file	direction
mR_run1_12h_mESC_SE_F1	mR_run1_12h_mESC	ACAGTG-s_5.fq.gz	SE
mR_run1_36h_mESC_SE_F1	mR_run1_36h_mESC	ACTTGA-s_5.fq.gz	SE
mR_run1_48h_mESC_SE_F1	mR_run1_48h_mESC	ACTTGA-s_6.fq.gz	SE
mR_run1_96h_ECT_SE_F1	mR_run1_96h_ECT	AGTCAA-s_6.fq.gz	SE
mR_run1_0h_mESC_SE_F1	mR_run1_0h_mESC	CGATGT-s_5.fq.gz	SE
mR_run1_96h_XEN_SE_F1	mR_run1_96h_XEN	CTTGTA-s_6.fq.gz	SE
mR_run1_72h_mESC_SE_F1	mR_run1_72h_mESC	GATCAG-s_6.fq.gz	SE
mR_run1_24h_mESC_SE_F1	mR_run1_24h_mESC	GCCAAT-s_5.fq.gz	SE
mR_run2_96h_mESC_SE_F1	mR_run2_96h_mESC	GGCTAC-s_6.fq.gz	SE
mR_run1_96h_mESC_SE_F1	mR_run1_96h_mESC	TAGCTT-s_6.fq.gz	SE
mR_run1_6h_mESC_SE_F1	mR_run1_6h_mESC	TGACCA-s_5.fq.gz	SE
mR_run2_0h_mESC_SE_F1	mR_run2_0h_mESC	TTAGGC-s_5.fq.gz	SE
mR_run3_0h_mESC_fwd_F1	mR_run3_0h_mESC	103479-001-001_CGCAACTA-GAATCCGA_L008_1.fq.gz	fwd
mR_run3_0h_mESC_rev_F1	mR_run3_0h_mESC	103479-001-001_CGCAACTA-GAATCCGA_L008_2.fq.gz	rev
mR_run3_12h_mESC_fwd_F1	mR_run3_12h_mESC	103479-001-002_CACAGACT-TGGTACAG_L008_1.fq.gz	fwd
mR_run3_12h_mESC_rev_F1	mR_run3_12h_mESC	103479-001-002_CACAGACT-TGGTACAG_L008_2.fq.gz	rev
mR_run3_24h_mESC_fwd_F1	mR_run3_24h_mESC	103479-001-003_TGGAAGCA-GTACTCTC_L008_1.fq.gz	fwd
mR_run3_24h_mESC_rev_F1	mR_run3_24h_mESC	103479-001-003_TGGAAGCA-GTACTCTC_L008_2.fq.gz	rev
mR_run3_36h_mESC_fwd_F1	mR_run3_36h_mESC	103479-001-004_CAATAGCC-TGCGTAGA_L006_1.fq.gz	fwd
mR_run3_36h_mESC_rev_F1	mR_run3_36h_mESC	103479-001-004_CAATAGCC-TGCGTAGA_L006_2.fq.gz	rev
mR_run3_48h_mESC_fwd_F1	mR_run3_48h_mESC	103479-001-005_CTCGAACA-GGAATTGC_L008_1.fq.gz	fwd
mR_run3_48h_mESC_rev_F1	mR_run3_48h_mESC	103479-001-005_CTCGAACA-GGAATTGC_L008_2.fq.gz	rev
mR_run3_72h_mESC_fwd_F1	mR_run3_72h_mESC	103479-001-006_GGCAAGTT-CTTCTGAG_L006_1.fq.gz	fwd
mR_run3_72h_mESC_rev_F1	mR_run3_72h_mESC	103479-001-006_GGCAAGTT-CTTCTGAG_L006_2.fq.gz	rev
mR_run3_96h_mESC_fwd_F1	mR_run3_96h_mESC	103479-001-007_AGCTACCA-CTTAGGAC_L008_1.fq.gz	fwd
mR_run3_96h_mESC_rev_F1	mR_run3_96h_mESC	103479-001-007_AGCTACCA-CTTAGGAC_L008_2.fq.gz	rev
mR_run4_6h_mESC_fwd_F1	mR_run4_6h_mESC	103479-001-008_CAGCATAC-TCTAACGC_L008_1.fq.gz	fwd
mR_run4_6h_mESC_rev_F1	mR_run4_6h_mESC	103479-001-008_CAGCATAC-TCTAACGC_L008_2.fq.gz	rev
mR_run4_12h_mESC_fwd_F1	mR_run4_12h_mESC	103479-001-009_CGTATCTC-GTACCTTG_L008_1.fq.gz	fwd
mR_run4_12h_mESC_rev_F1	mR_run4_12h_mESC	103479-001-009_CGTATCTC-GTACCTTG_L008_2.fq.gz	rev
cyR_run5_0h_mESC_fwd_F1	cyR_run5_0h_mESC	HMKV7DMXX_103885-001-001R_CTGATCGT-ATATGCGC_L001_R1.fastq.gz	fwd
cyR_run5_0h_mESC_rev_F1	cyR_run5_0h_mESC	HMKV7DMXX_103885-001-001R_CTGATCGT-ATATGCGC_L001_R2.fastq.gz	rev
cyR_run5_6h_mESC_fwd_F1	cyR_run5_6h_mESC	HMKV7DMXX_103885-001-002R_ACTCTCGA-TGGTACAG_L001_R1.fastq.gz	fwd
cyR_run5_6h_mESC_rev_F1	cyR_run5_6h_mESC	HMKV7DMXX_103885-001-002R_ACTCTCGA-TGGTACAG_L001_R2.fastq.gz	rev
cyR_run5_12h_mESC_fwd_F1	cyR_run5_12h_mESC	HMKV7DMXX_103885-001-003R_TGAGCTAG-AACCGTTC_L001_R1.fastq.gz	fwd
cyR_run5_12h_mESC_rev_F1	cyR_run5_12h_mESC	HMKV7DMXX_103885-001-003R_TGAGCTAG-AACCGTTC_L001_R2.fastq.gz	rev
cyR_run5_24h_mESC_fwd_F1	cyR_run5_24h_mESC	HMKV7DMXX_103885-001-004_GAGACGAT-TAACCGGT_L001_R1.fastq.gz	fwd
cyR_run5_24h_mESC_rev_F1	cyR_run5_24h_mESC	HMKV7DMXX_103885-001-004_GAGACGAT-TAACCGGT_L001_R2.fastq.gz	rev
cyR_run5_36h_mESC_fwd_F1	cyR_run5_36h_mESC	HMKV7DMXX_103885-001-005_CTTGTCGA-GAACATCG_L001_R1.fastq.gz	fwd
cyR_run5_36h_mESC_rev_F1	cyR_run5_36h_mESC	HMKV7DMXX_103885-001-005_CTTGTCGA-GAACATCG_L001_R2.fastq.gz	rev
cyR_run5_48h_mESC_fwd_F1	cyR_run5_48h_mESC	HMKV7DMXX_103885-001-006_TTCCAAGG-CCTTGTAG_L001_R1.fastq.gz	fwd
cyR_run5_48h_mESC_rev_F1	cyR_run5_48h_mESC	HMKV7DMXX_103885-001-006_TTCCAAGG-CCTTGTAG_L001_R2.fastq.gz	rev
cyR_run5_72h_mESC_fwd_F1	cyR_run5_72h_mESC	HMKV7DMXX_103885-001-007R_CGCATGAT-TCAGGCTT_L001_R1.fastq.gz	fwd
cyR_run5_72h_mESC_rev_F1	cyR_run5_72h_mESC	HMKV7DMXX_103885-001-007R_CGCATGAT-TCAGGCTT_L001_R2.fastq.gz	rev
cyR_run5_96h_mESC_fwd_F1	cyR_run5_96h_mESC	HMKV7DMXX_103885-001-008_ACGGAACA-GTTCTCGT_L001_R1.fastq.gz	fwd
cyR_run5_96h_mESC_rev_F1	cyR_run5_96h_mESC	HMKV7DMXX_103885-001-008_ACGGAACA-GTTCTCGT_L001_R2.fastq.gz	rev
cyR_run6_0h_mESC_fwd_F1	cyR_run6_0h_mESC	HMKV7DMXX_103885-001-009_ATCGATCG-TGCTTCCA_L001_R1.fastq.gz	fwd
cyR_run6_0h_mESC_rev_F1	cyR_run6_0h_mESC	HMKV7DMXX_103885-001-009_ATCGATCG-TGCTTCCA_L001_R2.fastq.gz	rev
cyR_run6_6h_mESC_fwd_F1	cyR_run6_6h_mESC	HMKV7DMXX_103885-001-010_GCTATCCT-CACCTGTT_L001_R1.fastq.gz	fwd
cyR_run6_6h_mESC_rev_F1	cyR_run6_6h_mESC	HMKV7DMXX_103885-001-010_GCTATCCT-CACCTGTT_L001_R2.fastq.gz	rev
cyR_run6_12h_mESC_fwd_F1	cyR_run6_12h_mESC	HMKV7DMXX_103885-001-011_AGAGTAGC-TACGCCTT_L001_R1.fastq.gz	fwd
cyR_run6_12h_mESC_rev_F1	cyR_run6_12h_mESC	HMKV7DMXX_103885-001-011_AGAGTAGC-TACGCCTT_L001_R2.fastq.gz	rev
cyR_run6_24h_mESC_fwd_F1	cyR_run6_24h_mESC	HMKV7DMXX_103885-001-012_GACGATCT-ATGCACGA_L001_R1.fastq.gz	fwd
cyR_run6_24h_mESC_rev_F1	cyR_run6_24h_mESC	HMKV7DMXX_103885-001-012_GACGATCT-ATGCACGA_L001_R2.fastq.gz	rev
cyR_run6_36h_mESC_fwd_F1	cyR_run6_36h_mESC	HMKV7DMXX_103885-001-013_AACTGAGC-CCTGATTG_L001_R1.fastq.gz	fwd
cyR_run6_36h_mESC_rev_F1	cyR_run6_36h_mESC	HMKV7DMXX_103885-001-013_AACTGAGC-CCTGATTG_L001_R2.fastq.gz	rev
cyR_run6_48h_mESC_fwd_F1	cyR_run6_48h_mESC	HMKV7DMXX_103885-001-014_GTGCCATA-ACTAGGAG_L001_R1.fastq.gz	fwd
cyR_run6_48h_mESC_rev_F1	cyR_run6_48h_mESC	HMKV7DMXX_103885-001-014_GTGCCATA-ACTAGGAG_L001_R2.fastq.gz	rev
cyR_run6_72h_mESC_fwd_F1	cyR_run6_72h_mESC	HMKV7DMXX_103885-001-015_AAGCACTG-GTTGACCT_L001_R1.fastq.gz	fwd
cyR_run6_72h_mESC_rev_F1	cyR_run6_72h_mESC	HMKV7DMXX_103885-001-015_AAGCACTG-GTTGACCT_L001_R2.fastq.gz	rev
cyR_run6_96h_mESC_fwd_F1	cyR_run6_96h_mESC	HMKV7DMXX_103885-001-016_GTCGAAGA-CAATGTGG_L001_R1.fastq.gz	fwd
cyR_run6_96h_mESC_rev_F1	cyR_run6_96h_mESC	HMKV7DMXX_103885-001-016_GTCGAAGA-CAATGTGG_L001_R2.fastq.gz	rev
cyR_run7_0h_mESC_fwd_F1	cyR_run7_0h_mESC	HMKV7DMXX_103885-001-017_GCTGTAAG-GCTCTGTA_L001_R1.fastq.gz	fwd
cyR_run7_0h_mESC_rev_F1	cyR_run7_0h_mESC	HMKV7DMXX_103885-001-017_GCTGTAAG-GCTCTGTA_L001_R2.fastq.gz	rev
cyR_run7_6h_mESC_fwd_F1	cyR_run7_6h_mESC	HMKV7DMXX_103885-001-018_ATTGCGTG-GCCATAAC_L001_R1.fastq.gz	fwd
cyR_run7_6h_mESC_rev_F1	cyR_run7_6h_mESC	HMKV7DMXX_103885-001-018_ATTGCGTG-GCCATAAC_L001_R2.fastq.gz	rev
cyR_run7_12h_mESC_fwd_F1	cyR_run7_12h_mESC	HMKV7DMXX_103885-001-019_TGATACGC-ACTCGTTG_L001_R1.fastq.gz	fwd
cyR_run7_12h_mESC_rev_F1	cyR_run7_12h_mESC	HMKV7DMXX_103885-001-019_TGATACGC-ACTCGTTG_L001_R2.fastq.gz	rev
cyR_run7_24h_mESC_fwd_F1	cyR_run7_24h_mESC	HMKV7DMXX_103885-001-020_CGTCTTGT-TCTCGCAA_L001_R1.fastq.gz	fwd
cyR_run7_24h_mESC_rev_F1	cyR_run7_24h_mESC	HMKV7DMXX_103885-001-020_CGTCTTGT-TCTCGCAA_L001_R2.fastq.gz	rev
cyR_run7_36h_mESC_fwd_F1	cyR_run7_36h_mESC	HMKV7DMXX_103885-001-021_GATCCATG-TGGAGTTG_L001_R1.fastq.gz	fwd
cyR_run7_36h_mESC_rev_F1	cyR_run7_36h_mESC	HMKV7DMXX_103885-001-021_GATCCATG-TGGAGTTG_L001_R2.fastq.gz	rev
cyR_run7_48h_mESC_fwd_F1	cyR_run7_48h_mESC	HMKV7DMXX_103885-001-022_GTTAAGGC-TCGAAGGT_L001_R1.fastq.gz	fwd
cyR_run7_48h_mESC_rev_F1	cyR_run7_48h_mESC	HMKV7DMXX_103885-001-022_GTTAAGGC-TCGAAGGT_L001_R2.fastq.gz	rev
cyR_run7_72h_mESC_fwd_F1	cyR_run7_72h_mESC	HMKV7DMXX_103885-001-023_ACGTCGTA-GTTCATGG_L001_R1.fastq.gz	fwd
cyR_run7_72h_mESC_rev_F1	cyR_run7_72h_mESC	HMKV7DMXX_103885-001-023_ACGTCGTA-GTTCATGG_L001_R2.fastq.gz	rev
cyR_run7_96h_mESC_fwd_F1	cyR_run7_96h_mESC	HMKV7DMXX_103885-001-024_CTGCGTAT-CGAACTGT_L001_R1.fastq.gz	fwd
cyR_run7_96h_mESC_rev_F1	cyR_run7_96h_mESC	HMKV7DMXX_103885-001-024_CTGCGTAT-CGAACTGT_L001_R2.fastq.gz	rev
nuR_run5_0h_mESC_fwd_F1	nuR_run5_0h_mESC	HMKV7DMXX_103885-001-025R_ACGGTCTT-TCCGAGTT_L001_R1.fastq.gz	fwd
nuR_run5_0h_mESC_rev_F1	nuR_run5_0h_mESC	HMKV7DMXX_103885-001-025R_ACGGTCTT-TCCGAGTT_L001_R2.fastq.gz	rev
nuR_run5_6h_mESC_fwd_F1	nuR_run5_6h_mESC	HMKV7DMXX_103885-001-026_GATTGGAG-TTCTCTCG_L001_R1.fastq.gz	fwd
nuR_run5_6h_mESC_rev_F1	nuR_run5_6h_mESC	HMKV7DMXX_103885-001-026_GATTGGAG-TTCTCTCG_L001_R2.fastq.gz	rev
nuR_run5_12h_mESC_fwd_F1	nuR_run5_12h_mESC	HMKV7DMXX_103885-001-027_TGTCCAGA-ATTCTGGC_L001_R1.fastq.gz	fwd
nuR_run5_12h_mESC_rev_F1	nuR_run5_12h_mESC	HMKV7DMXX_103885-001-027_TGTCCAGA-ATTCTGGC_L001_R2.fastq.gz	rev
nuR_run5_24h_mESC_fwd_F1	nuR_run5_24h_mESC	HMKV7DMXX_103885-001-028_TTGACAGG-CAGTCTTC_L001_R1.fastq.gz	fwd
nuR_run5_24h_mESC_rev_F1	nuR_run5_24h_mESC	HMKV7DMXX_103885-001-028_TTGACAGG-CAGTCTTC_L001_R2.fastq.gz	rev
nuR_run5_36h_mESC_fwd_F1	nuR_run5_36h_mESC	HMKV7DMXX_103885-001-029_AGGCATAG-TGCCTCTT_L001_R1.fastq.gz	fwd
nuR_run5_36h_mESC_rev_F1	nuR_run5_36h_mESC	HMKV7DMXX_103885-001-029_AGGCATAG-TGCCTCTT_L001_R2.fastq.gz	rev
nuR_run5_48h_mESC_fwd_F1	nuR_run5_48h_mESC	HMKV7DMXX_103885-001-030_TTGTCGGT-GTATTGGC_L001_R1.fastq.gz	fwd
nuR_run5_48h_mESC_rev_F1	nuR_run5_48h_mESC	HMKV7DMXX_103885-001-030_TTGTCGGT-GTATTGGC_L001_R2.fastq.gz	rev
nuR_run5_72h_mESC_fwd_F1	nuR_run5_72h_mESC	HMKV7DMXX_103885-001-031_AACCTCCT-TTCAGCCT_L001_R1.fastq.gz	fwd
nuR_run5_72h_mESC_rev_F1	nuR_run5_72h_mESC	HMKV7DMXX_103885-001-031_AACCTCCT-TTCAGCCT_L001_R2.fastq.gz	rev
nuR_run5_96h_mESC_fwd_F1	nuR_run5_96h_mESC	HMKV7DMXX_103885-001-032_AGGTCACT-TTAGGTCG_L001_R1.fastq.gz	fwd
nuR_run5_96h_mESC_rev_F1	nuR_run5_96h_mESC	HMKV7DMXX_103885-001-032_AGGTCACT-TTAGGTCG_L001_R2.fastq.gz	rev
nuR_run6_0h_mESC_fwd_F1	nuR_run6_0h_mESC	HMKV7DMXX_103885-001-033_AACTGGTG-TCACGTTC_L001_R1.fastq.gz	fwd
nuR_run6_0h_mESC_rev_F1	nuR_run6_0h_mESC	HMKV7DMXX_103885-001-033_AACTGGTG-TCACGTTC_L001_R2.fastq.gz	rev
nuR_run6_6h_mESC_fwd_F1	nuR_run6_6h_mESC	HMKV7DMXX_103885-001-034_AACCTTGG-AGGATCTG_L001_R1.fastq.gz	fwd
nuR_run6_6h_mESC_rev_F1	nuR_run6_6h_mESC	HMKV7DMXX_103885-001-034_AACCTTGG-AGGATCTG_L001_R2.fastq.gz	rev
nuR_run6_12h_mESC_fwd_F1	nuR_run6_12h_mESC	HMKV7DMXX_103885-001-035_TCTGCTCT-TACACGCT_L001_R1.fastq.gz	fwd
nuR_run6_12h_mESC_rev_F1	nuR_run6_12h_mESC	HMKV7DMXX_103885-001-035_TCTGCTCT-TACACGCT_L001_R2.fastq.gz	rev
nuR_run6_24h_mESC_fwd_F1	nuR_run6_24h_mESC	HMKV7DMXX_103885-001-036_GCTGTTGT-ACCGCATA_L001_R1.fastq.gz	fwd
nuR_run6_24h_mESC_rev_F1	nuR_run6_24h_mESC	HMKV7DMXX_103885-001-036_GCTGTTGT-ACCGCATA_L001_R2.fastq.gz	rev
nuR_run6_36h_mESC_fwd_F1	nuR_run6_36h_mESC	HMKV7DMXX_103885-001-037R_TTACGGCT-TGGTCCTT_L001_R1.fastq.gz	fwd
nuR_run6_36h_mESC_rev_F1	nuR_run6_36h_mESC	HMKV7DMXX_103885-001-037R_TTACGGCT-TGGTCCTT_L001_R2.fastq.gz	rev
nuR_run6_48h_mESC_fwd_F1	nuR_run6_48h_mESC	HMKV7DMXX_103885-001-038_GTAGCATC-CAAGGTCT_L001_R1.fastq.gz	fwd
nuR_run6_48h_mESC_rev_F1	nuR_run6_48h_mESC	HMKV7DMXX_103885-001-038_GTAGCATC-CAAGGTCT_L001_R2.fastq.gz	rev
nuR_run6_72h_mESC_fwd_F1	nuR_run6_72h_mESC	HMKV7DMXX_103885-001-039_TTCAGCCT-AACCTCCT_L001_R1.fastq.gz	fwd
nuR_run6_72h_mESC_rev_F1	nuR_run6_72h_mESC	HMKV7DMXX_103885-001-039_TTCAGCCT-AACCTCCT_L001_R2.fastq.gz	rev
nuR_run6_96h_mESC_fwd_F1	nuR_run6_96h_mESC	HMKV7DMXX_103885-001-040_ACTGTGTC-TAGCCGAA_L001_R1.fastq.gz	fwd
nuR_run6_96h_mESC_rev_F1	nuR_run6_96h_mESC	HMKV7DMXX_103885-001-040_ACTGTGTC-TAGCCGAA_L001_R2.fastq.gz	rev
nuR_run7_0h_mESC_fwd_F1	nuR_run7_0h_mESC	HMKV7DMXX_103885-001-041R_CAGTCTTC-TTGACAGG_L001_R1.fastq.gz	fwd
nuR_run7_0h_mESC_rev_F1	nuR_run7_0h_mESC	HMKV7DMXX_103885-001-041R_CAGTCTTC-TTGACAGG_L001_R2.fastq.gz	rev
nuR_run7_6h_mESC_fwd_F1	nuR_run7_6h_mESC	HMKV7DMXX_103885-001-042R_ATTCTGGC-TGTCCAGA_L001_R1.fastq.gz	fwd
nuR_run7_6h_mESC_rev_F1	nuR_run7_6h_mESC	HMKV7DMXX_103885-001-042R_ATTCTGGC-TGTCCAGA_L001_R2.fastq.gz	rev
nuR_run7_12h_mESC_fwd_F1	nuR_run7_12h_mESC	HMKV7DMXX_103885-001-043R_AGCAGATG-TGTGGTAC_L001_R1.fastq.gz	fwd
nuR_run7_12h_mESC_rev_F1	nuR_run7_12h_mESC	HMKV7DMXX_103885-001-043R_AGCAGATG-TGTGGTAC_L001_R2.fastq.gz	rev
nuR_run7_24h_mESC_fwd_F1	nuR_run7_24h_mESC	HMKV7DMXX_103885-001-044R_GCTTAGCT-CACTGACA_L001_R1.fastq.gz	fwd
nuR_run7_24h_mESC_rev_F1	nuR_run7_24h_mESC	HMKV7DMXX_103885-001-044R_GCTTAGCT-CACTGACA_L001_R2.fastq.gz	rev
nuR_run7_36h_mESC_fwd_F1	nuR_run7_36h_mESC	HMKV7DMXX_103885-001-045R_ACCTTCTC-CTTCGTTC_L001_R1.fastq.gz	fwd
nuR_run7_36h_mESC_rev_F1	nuR_run7_36h_mESC	HMKV7DMXX_103885-001-045R_ACCTTCTC-CTTCGTTC_L001_R2.fastq.gz	rev
nuR_run7_48h_mESC_fwd_F1	nuR_run7_48h_mESC	HMKV7DMXX_103885-001-046R_CTAGGCAT-ACCTCTGT_L001_R1.fastq.gz	fwd
nuR_run7_48h_mESC_rev_F1	nuR_run7_48h_mESC	HMKV7DMXX_103885-001-046R_CTAGGCAT-ACCTCTGT_L001_R2.fastq.gz	rev
nuR_run7_72h_mESC_fwd_F1	nuR_run7_72h_mESC	HMKV7DMXX_103885-001-047R_GAGATACG-TGTTCGAG_L001_R1.fastq.gz	fwd
nuR_run7_72h_mESC_rev_F1	nuR_run7_72h_mESC	HMKV7DMXX_103885-001-047R_GAGATACG-TGTTCGAG_L001_R2.fastq.gz	rev
nuR_run7_96h_mESC_fwd_F1	nuR_run7_96h_mESC	HMKV7DMXX_103885-001-048R_GTCTCCTT-AGCAAGCA_L001_R1.fastq.gz	fwd
nuR_run7_96h_mESC_rev_F1	nuR_run7_96h_mESC	HMKV7DMXX_103885-001-048R_GTCTCCTT-AGCAAGCA_L001_R2.fastq.gz	rev
cyR_run7_0h_mESC_fwd_F2	cyR_run7_0h_mESC	HYMHHDSXX_103885-001-017_GCTGTAAG-GCTCTGTA_L001_R1.fastq.gz	fwd
cyR_run7_0h_mESC_rev_F2	cyR_run7_0h_mESC	HYMHHDSXX_103885-001-017_GCTGTAAG-GCTCTGTA_L001_R2.fastq.gz	rev
cyR_run7_6h_mESC_fwd_F2	cyR_run7_6h_mESC	HYMHHDSXX_103885-001-018_ATTGCGTG-GCCATAAC_L001_R1.fastq.gz	fwd
cyR_run7_6h_mESC_rev_F2	cyR_run7_6h_mESC	HYMHHDSXX_103885-001-018_ATTGCGTG-GCCATAAC_L001_R2.fastq.gz	rev
cyR_run7_12h_mESC_fwd_F2	cyR_run7_12h_mESC	HYMHHDSXX_103885-001-019_TGATACGC-ACTCGTTG_L001_R1.fastq.gz	fwd
cyR_run7_12h_mESC_rev_F2	cyR_run7_12h_mESC	HYMHHDSXX_103885-001-019_TGATACGC-ACTCGTTG_L001_R2.fastq.gz	rev
cyR_run7_24h_mESC_fwd_F2	cyR_run7_24h_mESC	HYMHHDSXX_103885-001-020_CGTCTTGT-TCTCGCAA_L001_R1.fastq.gz	fwd
cyR_run7_24h_mESC_rev_F2	cyR_run7_24h_mESC	HYMHHDSXX_103885-001-020_CGTCTTGT-TCTCGCAA_L001_R2.fastq.gz	rev
cyR_run7_36h_mESC_fwd_F2	cyR_run7_36h_mESC	HYMHHDSXX_103885-001-021_GATCCATG-TGGAGTTG_L001_R1.fastq.gz	fwd
cyR_run7_36h_mESC_rev_F2	cyR_run7_36h_mESC	HYMHHDSXX_103885-001-021_GATCCATG-TGGAGTTG_L001_R2.fastq.gz	rev
cyR_run7_48h_mESC_fwd_F2	cyR_run7_48h_mESC	HYMHHDSXX_103885-001-022_GTTAAGGC-TCGAAGGT_L001_R1.fastq.gz	fwd
cyR_run7_48h_mESC_rev_F2	cyR_run7_48h_mESC	HYMHHDSXX_103885-001-022_GTTAAGGC-TCGAAGGT_L001_R2.fastq.gz	rev
cyR_run7_72h_mESC_fwd_F2	cyR_run7_72h_mESC	HYMHHDSXX_103885-001-023_ACGTCGTA-GTTCATGG_L001_R1.fastq.gz	fwd
cyR_run7_72h_mESC_rev_F2	cyR_run7_72h_mESC	HYMHHDSXX_103885-001-023_ACGTCGTA-GTTCATGG_L001_R2.fastq.gz	rev
cyR_run7_96h_mESC_fwd_F2	cyR_run7_96h_mESC	HYMHHDSXX_103885-001-024_CTGCGTAT-CGAACTGT_L001_R1.fastq.gz	fwd
cyR_run7_96h_mESC_rev_F2	cyR_run7_96h_mESC	HYMHHDSXX_103885-001-024_CTGCGTAT-CGAACTGT_L001_R2.fastq.gz	rev
nuR_run5_6h_mESC_fwd_F2	nuR_run5_6h_mESC	HYMHHDSXX_103885-001-026_GATTGGAG-TTCTCTCG_L001_R1.fastq.gz	fwd
nuR_run5_6h_mESC_rev_F2	nuR_run5_6h_mESC	HYMHHDSXX_103885-001-026_GATTGGAG-TTCTCTCG_L001_R2.fastq.gz	rev
nuR_run5_12h_mESC_fwd_F2	nuR_run5_12h_mESC	HYMHHDSXX_103885-001-027_TGTCCAGA-ATTCTGGC_L001_R1.fastq.gz	fwd
nuR_run5_12h_mESC_rev_F2	nuR_run5_12h_mESC	HYMHHDSXX_103885-001-027_TGTCCAGA-ATTCTGGC_L001_R2.fastq.gz	rev
nuR_run5_24h_mESC_fwd_F2	nuR_run5_24h_mESC	HYMHHDSXX_103885-001-028_TTGACAGG-CAGTCTTC_L001_R1.fastq.gz	fwd
nuR_run5_24h_mESC_rev_F2	nuR_run5_24h_mESC	HYMHHDSXX_103885-001-028_TTGACAGG-CAGTCTTC_L001_R2.fastq.gz	rev
nuR_run5_36h_mESC_fwd_F2	nuR_run5_36h_mESC	HYMHHDSXX_103885-001-029_AGGCATAG-TGCCTCTT_L001_R1.fastq.gz	fwd
nuR_run5_36h_mESC_rev_F2	nuR_run5_36h_mESC	HYMHHDSXX_103885-001-029_AGGCATAG-TGCCTCTT_L001_R2.fastq.gz	rev
nuR_run5_48h_mESC_fwd_F2	nuR_run5_48h_mESC	HYMHHDSXX_103885-001-030_TTGTCGGT-GTATTGGC_L001_R1.fastq.gz	fwd
nuR_run5_48h_mESC_rev_F2	nuR_run5_48h_mESC	HYMHHDSXX_103885-001-030_TTGTCGGT-GTATTGGC_L001_R2.fastq.gz	rev
nuR_run5_72h_mESC_fwd_F2	nuR_run5_72h_mESC	HYMHHDSXX_103885-001-031_AACCTCCT-TTCAGCCT_L001_R1.fastq.gz	fwd
nuR_run5_72h_mESC_rev_F2	nuR_run5_72h_mESC	HYMHHDSXX_103885-001-031_AACCTCCT-TTCAGCCT_L001_R2.fastq.gz	rev
nuR_run5_96h_mESC_fwd_F2	nuR_run5_96h_mESC	HYMHHDSXX_103885-001-032_AGGTCACT-TTAGGTCG_L001_R1.fastq.gz	fwd
nuR_run5_96h_mESC_rev_F2	nuR_run5_96h_mESC	HYMHHDSXX_103885-001-032_AGGTCACT-TTAGGTCG_L001_R2.fastq.gz	rev
nuR_run6_0h_mESC_fwd_F2	nuR_run6_0h_mESC	HYMHHDSXX_103885-001-033_AACTGGTG-TCACGTTC_L001_R1.fastq.gz	fwd
nuR_run6_0h_mESC_rev_F2	nuR_run6_0h_mESC	HYMHHDSXX_103885-001-033_AACTGGTG-TCACGTTC_L001_R2.fastq.gz	rev
nuR_run6_6h_mESC_fwd_F2	nuR_run6_6h_mESC	HYMHHDSXX_103885-001-034_AACCTTGG-AGGATCTG_L001_R1.fastq.gz	fwd
nuR_run6_6h_mESC_rev_F2	nuR_run6_6h_mESC	HYMHHDSXX_103885-001-034_AACCTTGG-AGGATCTG_L001_R2.fastq.gz	rev
nuR_run6_12h_mESC_fwd_F2	nuR_run6_12h_mESC	HYMHHDSXX_103885-001-035_TCTGCTCT-TACACGCT_L001_R1.fastq.gz	fwd
nuR_run6_12h_mESC_rev_F2	nuR_run6_12h_mESC	HYMHHDSXX_103885-001-035_TCTGCTCT-TACACGCT_L001_R2.fastq.gz	rev
nuR_run6_24h_mESC_fwd_F2	nuR_run6_24h_mESC	HYMHHDSXX_103885-001-036_GCTGTTGT-ACCGCATA_L001_R1.fastq.gz	fwd
nuR_run6_24h_mESC_rev_F2	nuR_run6_24h_mESC	HYMHHDSXX_103885-001-036_GCTGTTGT-ACCGCATA_L001_R2.fastq.gz	rev
nuR_run6_48h_mESC_fwd_F2	nuR_run6_48h_mESC	HYMHHDSXX_103885-001-038_GTAGCATC-CAAGGTCT_L001_R1.fastq.gz	fwd
nuR_run6_48h_mESC_rev_F2	nuR_run6_48h_mESC	HYMHHDSXX_103885-001-038_GTAGCATC-CAAGGTCT_L001_R2.fastq.gz	rev
nuR_run6_72h_mESC_fwd_F2	nuR_run6_72h_mESC	HYMHHDSXX_103885-001-039_TTCAGCCT-AACCTCCT_L001_R1.fastq.gz	fwd
nuR_run6_72h_mESC_rev_F2	nuR_run6_72h_mESC	HYMHHDSXX_103885-001-039_TTCAGCCT-AACCTCCT_L001_R2.fastq.gz	rev
nuR_run6_96h_mESC_fwd_F2	nuR_run6_96h_mESC	HYMHHDSXX_103885-001-040_ACTGTGTC-TAGCCGAA_L001_R1.fastq.gz	fwd
nuR_run6_96h_mESC_rev_F2	nuR_run6_96h_mESC	HYMHHDSXX_103885-001-040_ACTGTGTC-TAGCCGAA_L001_R2.fastq.gz	rev
cyR_run6_0h_mESC_fwd_F2	cyR_run6_0h_mESC	HYNCFDSXX_103885-001-009_ATCGATCG-TGCTTCCA_L002_R1.fastq.gz	fwd
cyR_run6_0h_mESC_rev_F2	cyR_run6_0h_mESC	HYNCFDSXX_103885-001-009_ATCGATCG-TGCTTCCA_L002_R2.fastq.gz	rev
cyR_run6_6h_mESC_fwd_F2	cyR_run6_6h_mESC	HYNCFDSXX_103885-001-010_GCTATCCT-CACCTGTT_L002_R1.fastq.gz	fwd
cyR_run6_6h_mESC_rev_F2	cyR_run6_6h_mESC	HYNCFDSXX_103885-001-010_GCTATCCT-CACCTGTT_L002_R2.fastq.gz	rev
cyR_run6_36h_mESC_fwd_F2	cyR_run6_36h_mESC	HYNCFDSXX_103885-001-013_AACTGAGC-CCTGATTG_L002_R1.fastq.gz	fwd
cyR_run6_36h_mESC_rev_F2	cyR_run6_36h_mESC	HYNCFDSXX_103885-001-013_AACTGAGC-CCTGATTG_L002_R2.fastq.gz	rev
cyR_run7_12h_mESC_fwd_F3	cyR_run7_12h_mESC	HYNCFDSXX_103885-001-019_TGATACGC-ACTCGTTG_L002_R1.fastq.gz	fwd
cyR_run7_12h_mESC_rev_F3	cyR_run7_12h_mESC	HYNCFDSXX_103885-001-019_TGATACGC-ACTCGTTG_L002_R2.fastq.gz	rev
cyR_run7_48h_mESC_fwd_F3	cyR_run7_48h_mESC	HYNCFDSXX_103885-001-022_GTTAAGGC-TCGAAGGT_L002_R1.fastq.gz	fwd
cyR_run7_48h_mESC_rev_F3	cyR_run7_48h_mESC	HYNCFDSXX_103885-001-022_GTTAAGGC-TCGAAGGT_L002_R2.fastq.gz	rev
cyR_run7_72h_mESC_fwd_F3	cyR_run7_72h_mESC	HYNCFDSXX_103885-001-023_ACGTCGTA-GTTCATGG_L002_R1.fastq.gz	fwd
cyR_run7_72h_mESC_rev_F3	cyR_run7_72h_mESC	HYNCFDSXX_103885-001-023_ACGTCGTA-GTTCATGG_L002_R2.fastq.gz	rev
nuR_run5_6h_mESC_fwd_F3	nuR_run5_6h_mESC	HYNCFDSXX_103885-001-026_GATTGGAG-TTCTCTCG_L002_R1.fastq.gz	fwd
nuR_run5_6h_mESC_rev_F3	nuR_run5_6h_mESC	HYNCFDSXX_103885-001-026_GATTGGAG-TTCTCTCG_L002_R2.fastq.gz	rev
nuR_run5_36h_mESC_fwd_F3	nuR_run5_36h_mESC	HYNCFDSXX_103885-001-029_AGGCATAG-TGCCTCTT_L002_R1.fastq.gz	fwd
nuR_run5_36h_mESC_rev_F3	nuR_run5_36h_mESC	HYNCFDSXX_103885-001-029_AGGCATAG-TGCCTCTT_L002_R2.fastq.gz	rev
nuR_run5_48h_mESC_fwd_F3	nuR_run5_48h_mESC	HYNCFDSXX_103885-001-030_TTGTCGGT-GTATTGGC_L002_R1.fastq.gz	fwd
nuR_run5_48h_mESC_rev_F3	nuR_run5_48h_mESC	HYNCFDSXX_103885-001-030_TTGTCGGT-GTATTGGC_L002_R2.fastq.gz	rev
nuR_run5_72h_mESC_fwd_F3	nuR_run5_72h_mESC	HYNCFDSXX_103885-001-031_AACCTCCT-TTCAGCCT_L002_R1.fastq.gz	fwd
nuR_run5_72h_mESC_rev_F3	nuR_run5_72h_mESC	HYNCFDSXX_103885-001-031_AACCTCCT-TTCAGCCT_L002_R2.fastq.gz	rev
nuR_run5_96h_mESC_fwd_F3	nuR_run5_96h_mESC	HYNCFDSXX_103885-001-032_AGGTCACT-TTAGGTCG_L002_R1.fastq.gz	fwd
nuR_run5_96h_mESC_rev_F3	nuR_run5_96h_mESC	HYNCFDSXX_103885-001-032_AGGTCACT-TTAGGTCG_L002_R2.fastq.gz	rev
nuR_run6_12h_mESC_fwd_F3	nuR_run6_12h_mESC	HYNCFDSXX_103885-001-035_TCTGCTCT-TACACGCT_L002_R1.fastq.gz	fwd
nuR_run6_12h_mESC_rev_F3	nuR_run6_12h_mESC	HYNCFDSXX_103885-001-035_TCTGCTCT-TACACGCT_L002_R2.fastq.gz	rev
nuR_run6_24h_mESC_fwd_F3	nuR_run6_24h_mESC	HYNCFDSXX_103885-001-036_GCTGTTGT-ACCGCATA_L002_R1.fastq.gz	fwd
nuR_run6_24h_mESC_rev_F3	nuR_run6_24h_mESC	HYNCFDSXX_103885-001-036_GCTGTTGT-ACCGCATA_L002_R2.fastq.gz	rev
miR_run3_0h_mESC_fwd_F1	miR_run3_0h_mESC	HY722DSXX_103886-001-001_GTAGAGAT-GTTCAGAG_L004_R1.fastq.gz	fwd
miR_run3_0h_mESC_rev_F1	miR_run3_0h_mESC	HY722DSXX_103886-001-001_GTAGAGAT-GTTCAGAG_L004_R2.fastq.gz	rev
miR_run4_6h_mESC_fwd_F1	miR_run4_6h_mESC	HY722DSXX_103886-001-002_GTCCGCAT-GTTCAGAG_L004_R1.fastq.gz	fwd
miR_run4_6h_mESC_rev_F1	miR_run4_6h_mESC	HY722DSXX_103886-001-002_GTCCGCAT-GTTCAGAG_L004_R2.fastq.gz	rev
miR_run4_12h_mESC_fwd_F1	miR_run4_12h_mESC	HY722DSXX_103886-001-003_GTGAAAAT-GTTCAGAG_L004_R1.fastq.gz	fwd
miR_run4_12h_mESC_rev_F1	miR_run4_12h_mESC	HY722DSXX_103886-001-003_GTGAAAAT-GTTCAGAG_L004_R2.fastq.gz	rev
miR_run3_24h_mESC_fwd_F1	miR_run3_24h_mESC	HY722DSXX_103886-001-004_GTGGCCAT-GTTCAGAG_L004_R1.fastq.gz	fwd
miR_run3_24h_mESC_rev_F1	miR_run3_24h_mESC	HY722DSXX_103886-001-004_GTGGCCAT-GTTCAGAG_L004_R2.fastq.gz	rev
miR_run3_36h_mESC_fwd_F1	miR_run3_36h_mESC	HY722DSXX_103886-001-005_GTTTCGAT-GTTCAGAG_L004_R1.fastq.gz	fwd
miR_run3_36h_mESC_rev_F1	miR_run3_36h_mESC	HY722DSXX_103886-001-005_GTTTCGAT-GTTCAGAG_L004_R2.fastq.gz	rev
miR_run3_48h_mESC_fwd_F1	miR_run3_48h_mESC	HY722DSXX_103886-001-006_CGTACGAT-GTTCAGAG_L004_R1.fastq.gz	fwd
miR_run3_48h_mESC_rev_F1	miR_run3_48h_mESC	HY722DSXX_103886-001-006_CGTACGAT-GTTCAGAG_L004_R2.fastq.gz	rev
miR_run3_72h_mESC_fwd_F1	miR_run3_72h_mESC	HY722DSXX_103886-001-007_GAGTGGAT-GTTCAGAG_L004_R1.fastq.gz	fwd
miR_run3_72h_mESC_rev_F1	miR_run3_72h_mESC	HY722DSXX_103886-001-007_GAGTGGAT-GTTCAGAG_L004_R2.fastq.gz	rev
miR_run3_96h_mESC_fwd_F1	miR_run3_96h_mESC	HY722DSXX_103886-001-008_GGTAGCAT-GTTCAGAG_L004_R1.fastq.gz	fwd
miR_run3_96h_mESC_rev_F1	miR_run3_96h_mESC	HY722DSXX_103886-001-008_GGTAGCAT-GTTCAGAG_L004_R2.fastq.gz	rev
miR_run5_0h_mESC_fwd_F1	miR_run5_0h_mESC	HY722DSXX_103886-001-009_ACTGATAT-GTTCAGAG_L004_R1.fastq.gz	fwd
miR_run5_0h_mESC_rev_F1	miR_run5_0h_mESC	HY722DSXX_103886-001-009_ACTGATAT-GTTCAGAG_L004_R2.fastq.gz	rev
miR_run5_6h_mESC_fwd_F1	miR_run5_6h_mESC	HY722DSXX_103886-001-010_ATGAGCAT-GTTCAGAG_L004_R1.fastq.gz	fwd
miR_run5_6h_mESC_rev_F1	miR_run5_6h_mESC	HY722DSXX_103886-001-010_ATGAGCAT-GTTCAGAG_L004_R2.fastq.gz	rev
miR_run5_12h_mESC_fwd_F1	miR_run5_12h_mESC	HY722DSXX_103886-001-011_ATTCCTAT-GTTCAGAG_L004_R1.fastq.gz	fwd
miR_run5_12h_mESC_rev_F1	miR_run5_12h_mESC	HY722DSXX_103886-001-011_ATTCCTAT-GTTCAGAG_L004_R2.fastq.gz	rev
miR_run5_24h_mESC_fwd_F1	miR_run5_24h_mESC	HY722DSXX_103886-001-012_CAAAAGAT-GTTCAGAG_L004_R1.fastq.gz	fwd
miR_run5_24h_mESC_rev_F1	miR_run5_24h_mESC	HY722DSXX_103886-001-012_CAAAAGAT-GTTCAGAG_L004_R2.fastq.gz	rev
miR_run5_36h_mESC_fwd_F1	miR_run5_36h_mESC	HY722DSXX_103886-001-013_CAACTAAT-GTTCAGAG_L004_R1.fastq.gz	fwd
miR_run5_36h_mESC_rev_F1	miR_run5_36h_mESC	HY722DSXX_103886-001-013_CAACTAAT-GTTCAGAG_L004_R2.fastq.gz	rev
miR_run5_48h_mESC_fwd_F1	miR_run5_48h_mESC	HY722DSXX_103886-001-014_CACCGGAT-GTTCAGAG_L004_R1.fastq.gz	fwd
miR_run5_48h_mESC_rev_F1	miR_run5_48h_mESC	HY722DSXX_103886-001-014_CACCGGAT-GTTCAGAG_L004_R2.fastq.gz	rev
miR_run5_72h_mESC_fwd_F1	miR_run5_72h_mESC	HY722DSXX_103886-001-015_CACGATAT-GTTCAGAG_L004_R1.fastq.gz	fwd
miR_run5_72h_mESC_rev_F1	miR_run5_72h_mESC	HY722DSXX_103886-001-015_CACGATAT-GTTCAGAG_L004_R2.fastq.gz	rev
miR_run5_96h_mESC_fwd_F1	miR_run5_96h_mESC	HY722DSXX_103886-001-016_CACTCAAT-GTTCAGAG_L004_R1.fastq.gz	fwd
miR_run5_96h_mESC_rev_F1	miR_run5_96h_mESC	HY722DSXX_103886-001-016_CACTCAAT-GTTCAGAG_L004_R2.fastq.gz	rev
miR_run6_0h_mESC_fwd_F1	miR_run6_0h_mESC	HY722DSXX_103886-001-017_CAGGCGAT-GTTCAGAG_L004_R1.fastq.gz	fwd
miR_run6_0h_mESC_rev_F1	miR_run6_0h_mESC	HY722DSXX_103886-001-017_CAGGCGAT-GTTCAGAG_L004_R2.fastq.gz	rev
miR_run6_6h_mESC_fwd_F1	miR_run6_6h_mESC	HY722DSXX_103886-001-018_CATGGCAT-GTTCAGAG_L004_R1.fastq.gz	fwd
miR_run6_6h_mESC_rev_F1	miR_run6_6h_mESC	HY722DSXX_103886-001-018_CATGGCAT-GTTCAGAG_L004_R2.fastq.gz	rev
miR_run6_12h_mESC_fwd_F1	miR_run6_12h_mESC	HY722DSXX_103886-001-019_CATTTTAT-GTTCAGAG_L004_R1.fastq.gz	fwd
miR_run6_12h_mESC_rev_F1	miR_run6_12h_mESC	HY722DSXX_103886-001-019_CATTTTAT-GTTCAGAG_L004_R2.fastq.gz	rev
miR_run6_24h_mESC_fwd_F1	miR_run6_24h_mESC	HY722DSXX_103886-001-020_CCAACAAT-GTTCAGAG_L004_R1.fastq.gz	fwd
miR_run6_24h_mESC_rev_F1	miR_run6_24h_mESC	HY722DSXX_103886-001-020_CCAACAAT-GTTCAGAG_L004_R2.fastq.gz	rev
miR_run6_36h_mESC_fwd_F1	miR_run6_36h_mESC	HY722DSXX_103886-001-021_CGGAATAT-GTTCAGAG_L004_R1.fastq.gz	fwd
miR_run6_36h_mESC_rev_F1	miR_run6_36h_mESC	HY722DSXX_103886-001-021_CGGAATAT-GTTCAGAG_L004_R2.fastq.gz	rev
miR_run6_48h_mESC_fwd_F1	miR_run6_48h_mESC	HY722DSXX_103886-001-022_CTAGCTAT-GTTCAGAG_L004_R1.fastq.gz	fwd
miR_run6_48h_mESC_rev_F1	miR_run6_48h_mESC	HY722DSXX_103886-001-022_CTAGCTAT-GTTCAGAG_L004_R2.fastq.gz	rev
miR_run6_72h_mESC_fwd_F1	miR_run6_72h_mESC	HY722DSXX_103886-001-023_CTATACAT-GTTCAGAG_L004_R1.fastq.gz	fwd
miR_run6_72h_mESC_rev_F1	miR_run6_72h_mESC	HY722DSXX_103886-001-023_CTATACAT-GTTCAGAG_L004_R2.fastq.gz	rev
miR_run6_96h_mESC_fwd_F1	miR_run6_96h_mESC	HY722DSXX_103886-001-024_CTCAGAAT-GTTCAGAG_L004_R1.fastq.gz	fwd
miR_run6_96h_mESC_rev_F1	miR_run6_96h_mESC	HY722DSXX_103886-001-024_CTCAGAAT-GTTCAGAG_L004_R2.fastq.gz	rev
miR_run7_0h_mESC_fwd_F1	miR_run7_0h_mESC	HY722DSXX_103886-001-025_GACGACAT-GTTCAGAG_L004_R1.fastq.gz	fwd
miR_run7_0h_mESC_rev_F1	miR_run7_0h_mESC	HY722DSXX_103886-001-025_GACGACAT-GTTCAGAG_L004_R2.fastq.gz	rev
miR_run7_6h_mESC_fwd_F1	miR_run7_6h_mESC	HY722DSXX_103886-001-026_TAATCGAT-GTTCAGAG_L004_R1.fastq.gz	fwd
miR_run7_6h_mESC_rev_F1	miR_run7_6h_mESC	HY722DSXX_103886-001-026_TAATCGAT-GTTCAGAG_L004_R2.fastq.gz	rev
miR_run7_12h_mESC_fwd_F1	miR_run7_12h_mESC	HY722DSXX_103886-001-027_TACAGCAT-GTTCAGAG_L004_R1.fastq.gz	fwd
miR_run7_12h_mESC_rev_F1	miR_run7_12h_mESC	HY722DSXX_103886-001-027_TACAGCAT-GTTCAGAG_L004_R2.fastq.gz	rev
miR_run7_24h_mESC_fwd_F1	miR_run7_24h_mESC	HY722DSXX_103886-001-028_TATAATAT-GTTCAGAG_L004_R1.fastq.gz	fwd
miR_run7_24h_mESC_rev_F1	miR_run7_24h_mESC	HY722DSXX_103886-001-028_TATAATAT-GTTCAGAG_L004_R2.fastq.gz	rev
miR_run7_36h_mESC_fwd_F1	miR_run7_36h_mESC	HY722DSXX_103886-001-029_TCATTCAT-GTTCAGAG_L004_R1.fastq.gz	fwd
miR_run7_36h_mESC_rev_F1	miR_run7_36h_mESC	HY722DSXX_103886-001-029_TCATTCAT-GTTCAGAG_L004_R2.fastq.gz	rev
miR_run7_48h_mESC_fwd_F1	miR_run7_48h_mESC	HY722DSXX_103886-001-030_TCCCGAAT-GTTCAGAG_L004_R1.fastq.gz	fwd
miR_run7_48h_mESC_rev_F1	miR_run7_48h_mESC	HY722DSXX_103886-001-030_TCCCGAAT-GTTCAGAG_L004_R2.fastq.gz	rev
miR_run7_72h_mESC_fwd_F1	miR_run7_72h_mESC	HY722DSXX_103886-001-031_TCGAAGAT-GTTCAGAG_L004_R1.fastq.gz	fwd
miR_run7_72h_mESC_rev_F1	miR_run7_72h_mESC	HY722DSXX_103886-001-031_TCGAAGAT-GTTCAGAG_L004_R2.fastq.gz	rev
miR_run7_96h_mESC_fwd_F1	miR_run7_96h_mESC	HY722DSXX_103886-001-032_TCGGCAAT-GTTCAGAG_L004_R1.fastq.gz	fwd
miR_run7_96h_mESC_rev_F1	miR_run7_96h_mESC	HY722DSXX_103886-001-032_TCGGCAAT-GTTCAGAG_L004_R2.fastq.gz	rev
miR_run6_48h_mESC_fwd_F2	miR_run6_48h_mESC	HY723DSXX_103886-001-022_CTAGCTAT-GTTCAGAG_L004_R1.fastq.gz	fwd
miR_run6_48h_mESC_rev_F2	miR_run6_48h_mESC	HY723DSXX_103886-001-022_CTAGCTAT-GTTCAGAG_L004_R2.fastq.gz	rev
miR_run6_72h_mESC_fwd_F2	miR_run6_72h_mESC	HY723DSXX_103886-001-023_CTATACAT-GTTCAGAG_L004_R1.fastq.gz	fwd
miR_run6_72h_mESC_rev_F2	miR_run6_72h_mESC	HY723DSXX_103886-001-023_CTATACAT-GTTCAGAG_L004_R2.fastq.gz	rev
miR_run6_96h_mESC_fwd_F2	miR_run6_96h_mESC	HY723DSXX_103886-001-024_CTCAGAAT-GTTCAGAG_L004_R1.fastq.gz	fwd
miR_run6_96h_mESC_rev_F2	miR_run6_96h_mESC	HY723DSXX_103886-001-024_CTCAGAAT-GTTCAGAG_L004_R2.fastq.gz	rev
miR_run7_0h_mESC_fwd_F2	miR_run7_0h_mESC	HY723DSXX_103886-001-025_GACGACAT-GTTCAGAG_L004_R1.fastq.gz	fwd
miR_run7_0h_mESC_rev_F2	miR_run7_0h_mESC	HY723DSXX_103886-001-025_GACGACAT-GTTCAGAG_L004_R2.fastq.gz	rev
miR_run7_6h_mESC_fwd_F2	miR_run7_6h_mESC	HY723DSXX_103886-001-026_TAATCGAT-GTTCAGAG_L004_R1.fastq.gz	fwd
miR_run7_6h_mESC_rev_F2	miR_run7_6h_mESC	HY723DSXX_103886-001-026_TAATCGAT-GTTCAGAG_L004_R2.fastq.gz	rev
miR_run7_12h_mESC_fwd_F2	miR_run7_12h_mESC	HY723DSXX_103886-001-027_TACAGCAT-GTTCAGAG_L004_R1.fastq.gz	fwd
miR_run7_12h_mESC_rev_F2	miR_run7_12h_mESC	HY723DSXX_103886-001-027_TACAGCAT-GTTCAGAG_L004_R2.fastq.gz	rev
miR_run7_24h_mESC_fwd_F2	miR_run7_24h_mESC	HY723DSXX_103886-001-028_TATAATAT-GTTCAGAG_L004_R1.fastq.gz	fwd
miR_run7_24h_mESC_rev_F2	miR_run7_24h_mESC	HY723DSXX_103886-001-028_TATAATAT-GTTCAGAG_L004_R2.fastq.gz	rev
miR_run7_36h_mESC_fwd_F2	miR_run7_36h_mESC	HY723DSXX_103886-001-029_TCATTCAT-GTTCAGAG_L004_R1.fastq.gz	fwd
miR_run7_36h_mESC_rev_F2	miR_run7_36h_mESC	HY723DSXX_103886-001-029_TCATTCAT-GTTCAGAG_L004_R2.fastq.gz	rev
miR_run7_48h_mESC_fwd_F2	miR_run7_48h_mESC	HY723DSXX_103886-001-030_TCCCGAAT-GTTCAGAG_L004_R1.fastq.gz	fwd
miR_run7_48h_mESC_rev_F2	miR_run7_48h_mESC	HY723DSXX_103886-001-030_TCCCGAAT-GTTCAGAG_L004_R2.fastq.gz	rev
miR_run7_72h_mESC_fwd_F2	miR_run7_72h_mESC	HY723DSXX_103886-001-031_TCGAAGAT-GTTCAGAG_L004_R1.fastq.gz	fwd
miR_run7_72h_mESC_rev_F2	miR_run7_72h_mESC	HY723DSXX_103886-001-031_TCGAAGAT-GTTCAGAG_L004_R2.fastq.gz	rev
miR_run7_96h_mESC_fwd_F2	miR_run7_96h_mESC	HY723DSXX_103886-001-032_TCGGCAAT-GTTCAGAG_L004_R1.fastq.gz	fwd
miR_run7_96h_mESC_rev_F2	miR_run7_96h_mESC	HY723DSXX_103886-001-032_TCGGCAAT-GTTCAGAG_L004_R2.fastq.gz	rev

## Sheet: MS files
run_file_id	file	type_sample_ids
set1_F1	01_10plex/30V_evidence.txt	prot_run1_0h_mESC, prot_run1_6h_mESC, prot_run1_12h_mESC, prot_run1_24h_mESC, prot_run1_36h_mESC, prot_run1_48h_mESC, prot_run1_72h_mESC, prot_run1_96h_XEN, prot_run1_96h_ECT, prot_run1_96h_mESC
set1_F2	01_10plex/34V_evidence.txt	prot_run1_0h_mESC, prot_run1_6h_mESC, prot_run1_12h_mESC, prot_run1_24h_mESC, prot_run1_36h_mESC, prot_run1_48h_mESC, prot_run1_72h_mESC, prot_run1_96h_XEN, prot_run1_96h_ECT, prot_run1_96h_mESC
set1_F3	01_10plex/elite_evidence.txt	prot_run1_0h_mESC, prot_run1_6h_mESC, prot_run1_12h_mESC, prot_run1_24h_mESC, prot_run1_36h_mESC, prot_run1_48h_mESC, prot_run1_72h_mESC, prot_run1_96h_XEN, prot_run1_96h_ECT, prot_run1_96h_mESC
set2_F1	02_11plex/evidence.txt	prot_run3_0h_mESC, prot_run3_0h_mESC, prot_run4_6h_mESC, prot_run3_12h_mESC, prot_run4_12h_mESC, prot_run3_24h_mESC, prot_run3_36h_mESC, prot_run3_48h_mESC, prot_run3_72h_mESC, prot_run3_96h_mESC, prot_run3_96h_mESC
set2_F2	03_6plex/evidence.txt	prot_run3_0h_mESC, prot_run3_12h_mESC, prot_run3_24h_mESC, prot_run3_48h_mESC, prot_run3_72h_mESC, prot_run3_96h_mESC
